# Supplementary material for: Expert elicitation database capturing diversity and cultural drivers of food choice and nutritional implications in eastern India
Source: Data Brief. 2020 Sep 23;33:106330. doi: 10.1016/j.dib.2020.106330 (PMC7549053; doi:10.1016/j.dib.2020.106330)
Supplement: Supplementary file 1 [file mmc1.zip]

Archive with 2 entries (2 files):
- 01EE_List of dishes and ingredients....xlsx
- 02Database_of eastern_indian_dishes.xlsx
