# Supplementary material for: Expert elicitation database capturing diversity and cultural drivers of food choice and nutritional implications in eastern India
Source: Data Brief. 2020 Sep 23;33:106330. doi: 10.1016/j.dib.2020.106330 (PMC7549053; doi:10.1016/j.dib.2020.106330)
Supplement: Supplementary file 1 [file mmc1.zip › 01EE_List of dishes and ingredients....xlsx]

## Sheet: variable description
Sheet	Variable name	Variable label	Variable values	Value label/description
expert_elicitation_dishes	Id	Id number
	Dish_Id	Dish identification number
	State	State	Odisha	Country: India Capital: Bhubaneswar Area_sqkm: 155707 GDP_usd: 1200 Latitude: 20.9517 Longitude: 85.0985
			West Bengal	Country: India Capital: Kolkata Area_sqkm: 88752 GDP_usd: 1400 Latitude: 22.9868 Longitude: 87.855
	Occasion	Daily eating occasion	Breakfast	daily eating occasion occurring after the longest sleep period
			AM Snack	daily eating occasion after breakfast and before lunch
			Lunch	daily eating occasion in the middle of the day
			PM Snack	daily eating occasion after lunch and before dinner
			Dinner	daily eating occasion in the evening before sleeping for the night
			Special occasion	eating occasion that coincides with festivities and does not happen everyday
	Dish	Dishes elicited from experts	see sheet: dish_description	see sheet: dish_description
	Classification	Food classification	Starch	Starch-based dishes
			Non-vegetarian	Non-vegetarian dishes
			Vegetarian	Vegetarian dishes
			Pulses	Pulse-based dishes
			Dairy	Dairy-based dishes
			Fruit	Fruits
dish_description	Dish_Id	Dish identification number
	Dish	Dishes elicited from experts
	Description	Dish description
	Classification	Food classification	Starch	Starch-based dishes
			Non-vegetarian	Non-vegetarian dishes
			Vegetarian	Vegetarian dishes
			Pulses	Pulse-based dishes
			Dairy	Dairy-based dishes
			Fruit	Fruits
ingredients	Id
	Dish	Dishes elicited from experts	see sheet: dish_description
	Ingredient	Ingredients of the dish
	Odisha	Dish observed in Odisha	1	Yes
			0	No
	West_Bengal	Dish observed in West Bengal	1	Yes
			0	No
	Ing_Category	Ingredient category	Dairy
			Fat
			Fruit
			Herb
			Meat
			Nuts_Seeds
			Pulse
			Seasoning
			Spice
			Starch
			Vegetable
			Others
			Unknown

## Sheet: expert_elicitation_dishes
Id	Dish_Id	state	occasion	dish	classification
1	1	Odisha	Breakfast	Vada	Pulses
2	2	Odisha	Breakfast	Sandwich	Starch
3	3	Odisha	Breakfast	Chakuli	Starch
4	4	Odisha	Breakfast	Chattu	Starch
5	5	Odisha	Breakfast	Ghugni	Pulses
6	7	Odisha	Breakfast	Chuda chakta	Starch
7	8	Odisha	Breakfast	Chuda santula	Starch
8	9	Odisha	Breakfast	Corn flakes	Starch
9	10	Odisha	Breakfast	Dalia upma	Starch
10	11	Odisha	Breakfast	Omelet	Non-vegetarian
11	12	Odisha	Breakfast	Idli	Starch
12	13	Odisha	Breakfast	Pakhala bhath	Starch
13	14	Odisha	Breakfast	Paratha	Starch
14	124	Odisha	Breakfast	Madhi chakta	Starch
15	109	Odisha	Breakfast	Aloo sabji	Starch
16	18	Odisha	Breakfast	Ragi porridge	Starch
17	19	Odisha	Breakfast	Chapati	Starch
18	20	Odisha	Breakfast	Sambar	Vegetarian
19	21	Odisha	Breakfast	Santula	Vegetarian
20	22	Odisha	Breakfast	Sooji halwa	Starch
21	135	Odisha	Breakfast	Sooji upma	Starch
22	78	Odisha	Breakfast	Luchi	Starch
23	15	Odisha	AM Snack	Moori masala	Starch
24	24	Odisha	AM Snack	Biscuit	Starch
25	25	Odisha	AM Snack	Fruit	Fruit
26	26	Odisha	AM Snack	Roasted peanut	Pulses
27	27	Odisha	Lunch	Murgir jhol	Non-vegetarian
28	5	Odisha	Lunch	Ghugni	Pulses
29	29	Odisha	Lunch	Dal	Pulses
30	30	Odisha	Lunch	Dalma	Pulses
31	31	Odisha	Lunch	Egg curry	Non-vegetarian
32	32	Odisha	Lunch	Macher jhol	Non-vegetarian
33	33	Odisha	Lunch	Khatta	Fruit
34	34	Odisha	Lunch	Khichdi	Starch
35	35	Odisha	Lunch	Mix vegetables	Vegetarian
36	36	Odisha	Lunch	Mangsheer jhol (mutton)	Non-vegetarian
37	13	Odisha	Lunch	Pakhala bhath	Starch
38	37	Odisha	Lunch	Papad	Starch
39	38	Odisha	Lunch	Paneer curry	Dairy
40	39	Odisha	Lunch	Rice	Starch
41	40	Odisha	Lunch	Mashed potato	Starch
42	41	Odisha	Lunch	Prawn curry	Non-vegetarian
43	42	Odisha	Lunch	Raita	Dairy
44	19	Odisha	Lunch	Chapati	Starch
45	43	Odisha	Lunch	Saag	Vegetarian
46	44	Odisha	Lunch	Fried vegetables	Vegetarian
47	24	Odisha	PM Snack	Biscuit	Starch
48	45	Odisha	PM Snack	Maka sijha	Starch
49	46	Odisha	PM Snack	Bread pakoda	Vegetarian
50	3	Odisha	PM Snack	Chakuli	Starch
51	47	Odisha	PM Snack	Chat	Starch
52	8	Odisha	PM Snack	Chuda santula	Starch
53	48	Odisha	PM Snack	Dahi vada	Dairy
54	50	Odisha	PM Snack	Dosa masala	Starch
55	51	Odisha	PM Snack	Panipuri	Starch
56	15	Odisha	PM Snack	Moori masala	Starch
57	5	Odisha	PM Snack	Ghugni	Pulses
58	53	Odisha	PM Snack	Mudhi khira	Starch
59	54	Odisha	PM Snack	Noodles	Starch
60	55	Odisha	PM Snack	Chuda bhaja	Starch
61	56	Odisha	PM Snack	Samosa	Starch
62	57	Odisha	PM Snack	Simei kheer	Starch
63	135	Odisha	PM Snack	Sooji upma	Starch
64	1	Odisha	PM Snack	Vada	Pulses
65	58	Odisha	PM Snack	Vegetable pakoda	Vegetarian
66	13	Odisha	PM Snack	Pakhala bhath	Starch
67	49	Odisha	PM Snack	Aloo dum	Starch
68	3	Odisha	Dinner	Chakuli	Starch
69	27	Odisha	Dinner	Murgir jhol	Non-vegetarian
70	59	Odisha	Dinner	Chutney	Fruit
71	30	Odisha	Dinner	Dalma	Pulses
72	31	Odisha	Dinner	Egg curry	Non-vegetarian
73	32	Odisha	Dinner	Macher jhol	Non-vegetarian
74	44	Odisha	Dinner	Fried vegetables	Vegetarian
75	35	Odisha	Dinner	Mix vegetables	Vegetarian
76	5	Odisha	Dinner	Ghugni	Pulses
77	38	Odisha	Dinner	Paneer curry	Dairy
78	14	Odisha	Dinner	Paratha	Starch
79	18	Odisha	Dinner	Ragi porridge	Starch
80	39	Odisha	Dinner	Rice	Starch
81	120	Odisha	Dinner	Rice pitha	Starch
82	19	Odisha	Dinner	Chapati	Starch
83	121	Odisha	Dinner	Salad	Vegetarian
84	57	Odisha	Dinner	Simei kheer	Starch
85	61	Odisha	Dinner	Sweets	Dairy
86	13	Odisha	Dinner	Pakhala bhath	Starch
87	60	Odisha	Dinner	Rajma curry	Pulses
88	62	Odisha	Special Occasion	Biryani	Non-vegetarian
89	111	Odisha	Special Occasion	Chena payas	Dairy
90	134	Odisha	Special Occasion	Chhole bhature	Vegetarian
91	27	Odisha	Special Occasion	Murgir jhol	Non-vegetarian
92	64	Odisha	Special Occasion	Chili mushroom	Vegetarian
93	65	Odisha	Special Occasion	Crab curry	Non-vegetarian
94	66	Odisha	Special Occasion	Fried rice	Starch
95	67	Odisha	Special Occasion	Payesh	Starch
96	34	Odisha	Special Occasion	Khichdi	Starch
97	35	Odisha	Special Occasion	Mix vegetables	Vegetarian
98	68	Odisha	Special Occasion	Mushroom curry	Vegetarian
99	36	Odisha	Special Occasion	Mangsheer jhol (mutton)	Non-vegetarian
100	69	Odisha	Special Occasion	Palak paneer	Dairy
101	38	Odisha	Special Occasion	Paneer curry	Dairy
102	14	Odisha	Special Occasion	Paratha	Starch
103	41	Odisha	Special Occasion	Prawn curry	Non-vegetarian
104	78	Odisha	Special Occasion	Luchi	Starch
105	60	Odisha	Special Occasion	Rajma curry	Pulses
106	70	Odisha	Special Occasion	Rosogollah	Dairy
107	121	Odisha	Special Occasion	Salad	Vegetarian
108	71	Odisha	Special Occasion	Sooji kheer	Starch
109	125	West Bengal	Breakfast	Puffed rice+water	Starch
110	5	West Bengal	Breakfast	Ghugni	Pulses
111	110	West Bengal	Breakfast	Chapati+milk	Starch
112	19	West Bengal	Breakfast	Chapati	Starch
113	4	West Bengal	Breakfast	Chattu	Starch
114	25	West Bengal	Breakfast	Fruit	Fruit
115	14	West Bengal	Breakfast	Paratha	Starch
116	126	West Bengal	Breakfast	Chuda	Starch
117	12	West Bengal	Breakfast	Idli	Starch
118	53	West Bengal	Breakfast	Mudhi khira	Starch
119	9	West Bengal	Breakfast	Corn flakes	Starch
120	73	West Bengal	Breakfast	Jilabi	Starch
121	74	West Bengal	Breakfast	Thukpa	Non-vegetarian
122	75	West Bengal	Breakfast	Pantha bhath	Starch
123	123	West Bengal	Breakfast	Gola roti	Starch
124	76	West Bengal	Breakfast	Egg	Non-vegetarian
125	77	West Bengal	Breakfast	Vegetable curry	Vegetarian
126	78	West Bengal	Breakfast	Luchi	Starch
127	22	West Bengal	Breakfast	Sooji halwa	Starch
128	80	West Bengal	Breakfast	Cake	Starch
129	81	West Bengal	Breakfast	Bread	Starch
130	24	West Bengal	Breakfast	Biscuit	Starch
131	127	West Bengal	AM Snack	Curd	Dairy
132	80	West Bengal	AM Snack	Cake	Starch
133	105	West Bengal	AM Snack	Chhanna	Dairy
134	15	West Bengal	AM Snack	Moori masala	Starch
135	107	West Bengal	AM Snack	Sprouts	Vegetarian
136	82	West Bengal	Lunch	Fish head dal	Non-vegetarian
137	83	West Bengal	Lunch	Fish head and vegetables	Non-vegetarian
138	31	West Bengal	Lunch	Egg curry	Non-vegetarian
139	84	West Bengal	Lunch	Googly Curry	Non-vegetarian
140	27	West Bengal	Lunch	Murgir jhol	Non-vegetarian
141	36	West Bengal	Lunch	Mangsheer jhol (mutton)	Non-vegetarian
142	34	West Bengal	Lunch	Khichdi	Starch
143	44	West Bengal	Lunch	Fried vegetables	Vegetarian
144	85	West Bengal	Lunch	Bamboo shoot	Vegetarian
145	86	West Bengal	Lunch	Sukuti	Non-vegetarian
146	19	West Bengal	Lunch	Chapati	Starch
147	43	West Bengal	Lunch	Saag	Vegetarian
148	39	West Bengal	Lunch	Rice	Starch
149	89	West Bengal	Lunch	Soya bean curry	Pulses
150	90	West Bengal	Lunch	Aloo posto	Starch
151	40	West Bengal	Lunch	Mashed potato	Starch
152	32	West Bengal	Lunch	Macher jhol	Non-vegetarian
153	35	West Bengal	Lunch	Mix vegetables	Vegetarian
154	114	West Bengal	Lunch	Dhoka	Pulses
155	108	West Bengal	Lunch	Bari curry	Pulses
156	91	West Bengal	PM Snack	Aloo paratha	Starch
157	26	West Bengal	PM Snack	Roasted peanut	Pulses
158	92	West Bengal	PM Snack	French toast	Starch
159	93	West Bengal	PM Snack	Aloo tikia	Starch
160	22	West Bengal	PM Snack	Sooji halwa	Starch
161	128	West Bengal	PM Snack	Sandwich (nonveg)	Non-vegetarian
162	94	West Bengal	PM Snack	Chowmin (veg)	Starch
163	95	West Bengal	PM Snack	Momo	Pulses
164	115	West Bengal	PM Snack	Egg roll	Non-vegetarian
165	54	West Bengal	PM Snack	Noodles	Starch
166	96	West Bengal	PM Snack	Macher chop	Non-vegetarian
167	129	West Bengal	PM Snack	Aloo chop (telethaja)	Starch
168	97	West Bengal	PM Snack	Sandesh	Dairy
169	5	West Bengal	PM Snack	Ghugni	Pulses
170	130	West Bengal	PM Snack	Uttapam	Starch
171	51	West Bengal	PM Snack	Panipuri	Starch
172	15	West Bengal	PM Snack	Moori masala	Starch
173	98	West Bengal	PM Snack	Chidwas pulau	Starch
174	37	West Bengal	PM Snack	Papad	Starch
175	38	West Bengal	Dinner	Paneer curry	Dairy
176	36	West Bengal	Dinner	Mangsheer jhol (mutton)	Non-vegetarian
177	29	West Bengal	Dinner	Dal	Pulses
178	67	West Bengal	Dinner	Payesh	Starch
179	77	West Bengal	Dinner	Vegetable curry	Vegetarian
180	119	West Bengal	Dinner	Pulao	Starch
181	34	West Bengal	Dinner	Khichdi	Starch
182	59	West Bengal	Dinner	Chutney	Fruit
183	32	West Bengal	Dinner	Macher jhol	Non-vegetarian
184	27	West Bengal	Dinner	Murgir jhol	Non-vegetarian
185	31	West Bengal	Dinner	Egg curry	Non-vegetarian
186	109	West Bengal	Dinner	Aloo sabji	Starch
187	78	West Bengal	Dinner	Luchi	Starch
188	42	West Bengal	Dinner	Raita	Dairy
189	44	West Bengal	Dinner	Fried vegetables	Vegetarian
190	19	West Bengal	Dinner	Chapati	Starch
191	39	West Bengal	Dinner	Rice	Starch
192	113	West Bengal	Dinner	Dal with vegetables	Vegetarian
193	89	West Bengal	Dinner	Soya bean curry	Pulses
194	70	West Bengal	Dinner	Rosogollah	Dairy
195	121	West Bengal	Special Occasion	Salad	Vegetarian
196	118	West Bengal	Special Occasion	Mutton kassa	Non-vegetarian
197	131	West Bengal	Special Occasion	Potoler dorma	Non-vegetarian
198	99	West Bengal	Special Occasion	Kachkalar kofta	Vegetarian
199	112	West Bengal	Special Occasion	Chicken kassa	Non-vegetarian
200	78	West Bengal	Special Occasion	Luchi	Starch
201	34	West Bengal	Special Occasion	Khichdi	Starch
202	67	West Bengal	Special Occasion	Payesh	Starch
203	116	West Bengal	Special Occasion	Ice cream	Dairy
204	132	West Bengal	Special Occasion	Dhokar dalna	Pulses
205	119	West Bengal	Special Occasion	Pulao	Starch
206	100	West Bengal	Special Occasion	Fried fish	Non-vegetarian
207	101	West Bengal	Special Occasion	Mutton biryani	Non-vegetarian
208	44	West Bengal	Special Occasion	Fried vegetables	Vegetarian
209	102	West Bengal	Special Occasion	Nan	Starch
210	103	West Bengal	Special Occasion	Motor paneer	Dairy
211	104	West Bengal	Special Occasion	Hilsa bhappa	Non-vegetarian
212	133	West Bengal	Special Occasion	Prawn malaikari	Non-vegetarian
213	97	West Bengal	Special Occasion	Sandesh	Dairy

## Sheet: dish_description
Dish_Id	Dish	Description	Classification
1	Vada	deep-fried dumpling	Pulses
2	Sandwich	bread serves as a container for another food type	Starch
3	Chakuli	fried rice-based cake	Starch
4	Chattu	dry roasted and powdered cereal suspended in water	Starch
5	Ghugni	chickpeas cooked in curry or sauce	Pulses
7	Chuda chakta	flattened rice mixed with milk, banana, coconut, sweetener	Starch
8	Chuda santula	porridge made from flattened rice	Starch
9	Corn flakes	toasted flakes of corn typically served with milk	Starch
10	Dalia upma	porridge made with broken wheat	Starch
11	Omelet	beaten eggs fried and folded over a filling	Non-vegetarian
12	Idli	steamed savoury rice cake	Starch
13	Pakhala bhath	cooked rice partially fermented in water	Starch
14	Paratha	unleavened flatbread layered by folding repeatedly	Starch
15	Moori masala	puffed rice	Starch
18	Ragi porridge	porridge made of finger millet	Starch
19	Chapati	unleavened flatbread rolled once before cooking	Starch
20	Sambar	lentil-based vegetable stew	Vegetarian
21	Santula	brinjal, raw papaya, potato, and tomato	Vegetarian
22	Sooji halwa	semolina pudding	Starch
24	Biscuit	soft leavened flour-based baked bread	Starch
25	Fruit	fleshy seed-associated structures of plants	Fruit
26	Roasted peanut	peanut that has been cooked by roasting	Pulses
27	Murgir jhol	chicken cooked in a sauce consisting of a complex mix of spices	Non-vegetarian
29	Dal	soup containing split pulses	Pulses
30	Dalma	kind of dal contains papaya, brinjal, etc	Pulses
31	Egg curry	egg cooked in a sauce consisting of a complex mix of spices	Non-vegetarian
32	Macher jhol	fish cooked in a sauce consisting of a complex mix of spices	Non-vegetarian
33	Khatta	sour side dish or chutney	Fruit
34	Khichdi	dish containing rice and lentils which can be eaten as porridge or dry	Starch
35	Mix vegetables	dish containing different vegetables prepared using any of the various cooking methods	Vegetarian
36	Mangsheer jhol (mutton)	mutton cooked in a sauce consisting of a complex mix of spices	Non-vegetarian
37	Papad	thin disc-shaped crisp cooked by frying or by dry heat	Starch
38	Paneer curry	cheese cooked in a sauce consisting of a complex mix of spices	Dairy
39	Rice	rice cooked by steaming	Starch
40	Mashed potato	boiled potato that has been mashed	Starch
41	Prawn curry	prawn cooked in a sauce consisting of a complex mix of spices	Non-vegetarian
42	Raita	yogurt mixed with cooked vegetables intended to cool the palate	Dairy
43	Saag	stir-fried water spinach with garlic	Vegetarian
44	Fried vegetables	vegetables cooked in oil	Vegetarian
45	Maka sijha	boiled corn, chilis,	Starch
46	Bread pakoda	small deep-fried balls of finely chopped onions and spices mixed in gram flour	Vegetarian
47	Chat	variants of fried dough served with yogurt on the side	Starch
48	Dahi vada	deep-fried dumpling soaked in thick yogurt	Dairy
49	Aloo dum	potato stewed in a tomato-based gravy	Starch
50	Dosa masala	crepe stuffed with boiled potatoes, mustard seeds, and other spices	Starch
51	Panipuri	round and hollow puri filled with flavoured water, tamarind chutney, masala, potato, onions, and chickpeas	Starch
53	Mudhi khira	puffed rice and milk	Starch
54	Noodles	unleavened dough extruded into long strips or strings	Starch
55	Chuda bhaja	roasted flaked rice	Starch
56	Samosa	fried or baked dish with a savoury filling	Starch
57	Simei kheer	pudding with vermicelli	Starch
58	Vegetable pakoda	deep-fried vegetable balls	Vegetarian
59	Chutney	different variants of sauces	Fruit
60	Rajma curry	kidney bean cooked in thick gravy	Pulses
61	Sweets	a wide selection of sugary food	Dairy
62	Biryani	mixed rice dish with meat or vegetables	Non-vegetarian
64	Chili mushroom	mushroom cooked with chilies	Vegetarian
65	Crab curry	crab cooked in a sauce consisting of a complex mix of spices	Non-vegetarian
66	Fried rice	steamed rice sauteed with other ingredients	Starch
67	Payesh	pudding with rice	Starch
68	Mushroom curry	mushroom cooked in a sauce consisting of a complex mix of spices	Vegetarian
69	Palak paneer	cheese in a thick paste of pureed spinach and spices	Dairy
70	Rosogollah	cottage cheese dumplings dipped in sugary syrup	Dairy
71	Sooji kheer	pudding made with semolina	Starch
73	Jilabi	Deep-fried wheat flour batter in circular shapes and soaked in sugar syrup	Starch
74	Thukpa	hot noodle soup	Non-vegetarian
75	Pantha bhath	leftover rice soaked in water overnight, served in the morning with salt, onion, chili	Starch
76	Egg	shelled food laid by female animals like hens	Non-vegetarian
77	Vegetable curry	vegetables cooked with a complex mix of herbs and spices	Vegetarian
78	Luchi	deep-fried flatbread made with wheat flour	Starch
80	Cake	baked flour-based food	Starch
81	Bread	generic term for flour-based food	Starch
82	Fish head dal	split pulses and fish head in a savoury soup	Non-vegetarian
83	Fish head and vegetables	mixed vegetables and fish head	Non-vegetarian
84	Googly Curry	clams or mussels cooked with a stew of herbs and spices	Non-vegetarian
85	Bamboo shoot	new bamboo culms that are cooked	Vegetarian
86	Sukuti	dried meat jerky	Non-vegetarian
89	Soya bean curry	soya cooked with a complex combination of herbs and spices	Pulses
90	Aloo posto	potato cooked in a stew with poppy seed paste	Starch
91	Aloo paratha	potato served with unleavened flatbread that has been folded repeatedly	Starch
92	French toast	bread dipped in egg and milk mixture then fried	Starch
93	Aloo tikia	potato croquette	Starch
94	Chowmin (veg)	stir-fried noodles	Starch
95	Momo	chickpea dumpling	Pulses
96	Macher chop	chopped fish	Non-vegetarian
97	Sandesh	milk- or cheese-based dessert	Dairy
98	Chidwas pulau	flattened rice cooked in stock with vegetables or meat in such a way that the grains don\t stick together	Starch
99	Kachkalar kofta	Fried green banana mashed into balls with potatoes, served with a sauce containing garam masala and other spices	Vegetarian
100	Fried fish	fish cooked in hot oil	Non-vegetarian
101	Mutton biryani	mutton cooked with rice and herbs and spices	Non-vegetarian
102	Nan	leavened oven-baked flatbread	Starch
103	Motor paneer	dried peas cooked with cheese	Dairy
104	Hilsa bhappa	hilsa (fish type) that is steamed with spices	Non-vegetarian
105	Chhanna	cottage cheese	Dairy
107	Sprouts	seeds of cereals or pulses that have been allowed to germinate prior to cooking or direct consumption	Vegetarian
108	Bari curry	split peas that are cooked in a stew of a complex mix of herbs and spices	Pulses
109	Aloo sabji	Potato stewed in herbs and spices	Starch
110	Chapati+milk	lightly fried unleavened bread dipped in milk	Starch
111	Chena payas	soft cottage cheese balls cooked in thick sweetened milk	Dairy
112	Chicken kassa	chicken in thick and spicy gravy	Non-vegetarian
113	Dal with vegetables	chopped vegetables in a soup containing split pulses	Vegetarian
114	Dhoka	fried lentil cake	Pulses
115	Egg roll	flatbread made of egg omelet and flour rolled around a mixture of vegetable and/or meat	Non-vegetarian
116	Ice cream	frozen dessert composed of milk or cream flavoured with a sweetener and additional flavouring	Dairy
118	Mutton kassa	mutton cooked in a thick and spicy gravy	Non-vegetarian
119	Pulao	rice or wheat dish in which the grains are cooked in stock such that cooked grains do not stick together	Starch
120	Rice pitha	pancake made with rice flour	Starch
121	Salad	mixture of small pieces of vegetables and fruits (typically)	Vegetarian
123	Gola roti	savoury pancake	Starch
124	Madhi chakta	puffed rice immersed in water	Starch
125	Puffed rice+water	rice puffs immersed in water	Starch
126	Chuda	flattened rice	Starch
127	Curd	coagulated milk	Dairy
128	Sandwich (nonveg)	food consisting of non-vegetarian filling placed in between pieces of bread	Non-vegetarian
129	Aloo chop (telethaja)	deep-fried potato croquette	Starch
130	Uttapam	flat thin-layered fermented rice:lentil batter that is baked and then served with toppings	Starch
131	Potoler dorma	curry made of parboiled parwal, stuffed with paneer, dry fruits, sugar, and salt; it is sauteed in a spicy gravy	Non-vegetarian
132	Dhokar dalna	lentil cake cooked in dal	Pulses
133	Prawn malaikari	prawn cooked in a complex and savoury sauce	Non-vegetarian
134	Chhole bhature	combination of spicy white chickpeas and fried bread made from wheat flour	Vegetarian
135	Sooji upma	thick porridge made of dry roasted semolina	Starch

## Sheet: ingredients
Id	Dish	Ingredient	Odisha	West_Bengal	Ing_Category
1	Aloo dum	Chili	1	0	Spice
2	Aloo dum	Coriander	1	0	Spice
3	Aloo dum	Curd	1	0	Dairy
4	Aloo dum	Garam masala	1	0	Spice
5	Aloo dum	Ginger	1	0	Spice
6	Aloo dum	Onion	1	0	Spice
7	Aloo dum	Potato	1	0	Starch
8	Aloo dum	Salt	1	0	Seasoning
9	Aloo dum	Tomato	1	0	Vegetable
10	Aloo paratha	Cumin	0	1	Spice
11	Aloo paratha	Flour	0	1	Starch
12	Aloo paratha	Oil	0	1	Fat
13	Aloo paratha	Onion	0	1	Spice
14	Aloo paratha	Potato	0	1	Starch
15	Aloo paratha	Salt	0	1	Seasoning
16	Aloo posto	Potato	0	1	Starch
17	Aloo posto	Chili	0	1	Spice
18	Aloo posto	Oil	0	1	Fat
19	Aloo posto	Posto	0	1	Spice
20	Aloo posto	Spices	0	1	Spice
21	Aloo sabji	Coriander	1	1	Spice
22	Aloo sabji	Cumin	1	1	Spice
23	Aloo sabji	Ginger	1	1	Spice
24	Aloo sabji	Oil	0	1	Fat
25	Aloo sabji	Onion	1	1	Spice
26	Aloo sabji	Potato	1	1	Starch
27	Aloo sabji	Salt	0	1	Seasoning
28	Aloo sabji	Tomato	1	1	Vegetable
29	Aloo sabji	Turmeric	1	1	Spice
30	Aloo chop (telethaja)	Chili	0	1	Spice
31	Aloo tikia	Cumin	0	1	Spice
32	Aloo chop (telethaja)	Gram flour	0	1	Pulse
33	Aloo tikia	Oil	0	1	Fat
34	Aloo tikia	Onion	0	1	Spice
35	Aloo tikia	Potato	0	1	Starch
36	Aloo tikia	Red chili	0	1	Spice
37	Aloo tikia	Salt	0	1	Seasoning
38	Bamboo shoot	Bamboo shoot	0	1	Vegetable
39	Bamboo shoot	Cumin	0	1	Spice
40	Bamboo shoot	Onion	0	1	Spice
41	Bamboo shoot	Other spices	0	1	Spice
42	Vada	Black gram	1	0	Pulse
43	Vada	Coriander	1	0	Spice
44	Vada	Cumin	1	0	Spice
45	Vada	Curry leaves	1	0	Herb
46	Vada	Ginger	1	0	Spice
47	Vada	Green chili	1	0	Spice
48	Vada	Oil	1	0	Fat
49	Vada	Onion	1	0	Spice
50	Vada	Rice	1	0	Starch
51	Vada	Salt	1	0	Seasoning
52	Bari curry	Bari	0	1	Pulse
53	Bari curry	Ginger	0	1	Spice
54	Bari curry	Rice	0	1	Starch
55	Bari curry	Seasoning powder	0	1	Seasoning
56	Bari curry	Spices	0	1	Spice
57	Bhature	Curd	1	0	Dairy
58	Bhature	Flour	1	0	Starch
59	Bhature	Oil	1	0	Fat
60	Bhature	Salt	1	0	Seasoning
61	Bhature	Sugar	1	0	Seasoning
62	Bhature	Yeast	1	0	Others
63	Biryani	Basmati rice	1	0	Starch
64	Biryani	Black pepper	1	0	Spice
65	Biryani	Cardamom	1	0	Spice
66	Biryani	Chicken	1	0	Meat
67	Biryani	Cinnamon	1	0	Spice
68	Biryani	Curd	1	0	Dairy
69	Biryani	Garlic	1	0	Spice
70	Biryani	Ghee	1	0	Fat
71	Biryani	Ginger	1	0	Spice
72	Biryani	Kesar	1	0	Spice
73	Biryani	Kewda essence	1	0	Seasoning
74	Biryani	Milk	1	0	Dairy
75	Biryani	Oil	1	0	Fat
76	Biryani	Onion	1	0	Spice
77	Biryani	Rose essence	1	0	Seasoning
78	Biryani	Sahi jeera	1	0	Spice
79	Biscuit	Butter	0	1	Fat
80	Biscuit	Cashew	1	0	Nuts_Seeds
81	Biscuit	Fat	1	0	Fat
82	Biscuit	Flour	1	1	Starch
83	Biscuit	Oil	1	0	Fat
84	Biscuit	Salt	0	1	Seasoning
85	Biscuit	Sugar	1	1	Seasoning
86	Biscuit	Yeast	0	1	Others
87	Jilabi	Dal	0	1	Pulse
88	Jilabi	Sugar	0	1	Seasoning
89	Jilabi	Wheat	0	1	Starch
90	Bread	Bread	0	1	Starch
91	Bread	Butter	0	1	Fat
92	Bread	Jam	0	1	Seasoning
93	Bread	Jelly	0	1	Seasoning
94	Sooji halwa	Cardamom	0	1	Spice
95	Sooji halwa	Semolina	0	1	Starch
96	Sooji halwa	Sugar	0	1	Seasoning
97	Sooji halwa	Water	0	1	Others
98	Ghugni	Bengal gram	1	0	Pulse
99	Ghugni	Chole	1	0	Pulse
100	Ghugni	Garam masala	1	1	Spice
101	Ghugni	Garlic	1	1	Spice
102	Ghugni	Ginger	1	1	Spice
103	Ghugni	Oil	1	1	Fat
104	Ghugni	Onion	1	1	Spice
105	Ghugni	Potato	1	1	Starch
106	Ghugni	Salt	1	1	Seasoning
107	Ghugni	Tomato	1	1	Vegetable
108	Cake	Baking powder	0	1	Others
109	Cake	Butter	0	1	Fat
110	Cake	Egg	0	1	Meat
111	Cake	Oil	0	1	Fat
112	Cake	Sugar	0	1	Seasoning
113	Cake	Vanilla essence	0	1	Seasoning
114	Cake	Wheat flour	0	1	Starch
115	Chakuli	Black dal	1	0	Pulse
116	Chakuli	Black gram	1	0	Pulse
117	Uttapam	Capsicum	0	1	Spice
118	Uttapam	Coconut	0	1	Fruit
119	Chakuli	Oil	1	0	Fat
120	Uttapam	Onion	0	1	Spice
121	Chakuli	Rice	1	0	Starch
122	Chakuli	Salt	1	0	Seasoning
123	Uttapam	Tomato	0	1	Vegetable
124	Chapati	Water	0	1	Others
125	Chapati	Wheat flour	0	1	Starch
128	Chat	Coriander	1	0	Spice
129	Chat	Cumin	1	0	Spice
130	Chat	Flour	1	0	Starch
131	Chat	Green chili	1	0	Spice
132	Chat	Motar	1	0	Pulse
133	Chat	Oil	1	0	Fat
134	Chat	Onion	1	0	Spice
135	Chat	Potato	1	0	Starch
136	Chat	Salt	1	0	Seasoning
137	Chattu	Bengal gram	1	1	Pulse
138	Chattu	Green gram	1	0	Pulse
139	Chattu	Lemon juice	0	1	Fruit
140	Chattu	Milk powder	1	0	Dairy
141	Chattu	Rice	1	0	Starch
142	Chattu	Rice flakes	1	0	Starch
143	Chattu	Salt	0	1	Seasoning
144	Chattu	Sugar	1	0	Seasoning
145	Chattu	Wheat	1	0	Starch
146	Chena payas	Cardamom	1	0	Spice
147	Chena payas	Cheese	1	0	Dairy
148	Chena payas	Khoya	1	0	Dairy
149	Chena payas	Milk	1	0	Dairy
150	Chena payas	Sugar	1	0	Seasoning
151	Chhanna	Hime	0	1	Meat
152	Chhanna	Milk	0	1	Dairy
153	Chhanna	Sugar	0	1	Seasoning
154	Murgir jhol	Chicken	1	1	Meat
155	Murgir jhol	Chili	1	0	Spice
156	Murgir jhol	Coriander	1	0	Spice
157	Murgir jhol	Cumin	1	1	Spice
158	Murgir jhol	Garam masala	1	1	Spice
159	Murgir jhol	Garlic	1	1	Spice
160	Murgir jhol	Ginger	1	1	Spice
161	Murgir jhol	Laulea	0	1	Unknown
162	Murgir jhol	Mustard oil	0	1	Fat
163	Murgir jhol	Oil	1	1	Fat
164	Murgir jhol	Onion	1	1	Spice
165	Murgir jhol	Potato	1	1	Starch
166	Murgir jhol	Red chili	1	0	Spice
167	Murgir jhol	Salt	1	1	Seasoning
168	Murgir jhol	Turmeric	1	1	Spice
169	Chicken kassa	Bay leaf	0	1	Herb
170	Chicken kassa	Chicken	0	1	Meat
171	Chicken kassa	Garam masala	0	1	Spice
172	Chicken kassa	Garlic	0	1	Spice
173	Chicken kassa	Ginger	0	1	Spice
174	Chicken kassa	Oil	0	1	Fat
175	Chicken kassa	Onion	0	1	Spice
176	Chicken kassa	Yoghurt	0	1	Dairy
177	Chidwas pulau	Bean	0	1	Pulse
178	Chidwas pulau	Carrot	0	1	Vegetable
179	Chidwas pulau	Onion	0	1	Spice
180	Chidwas pulau	Peanut	0	1	Nuts_Seeds
181	Chidwas pulau	Potato	0	1	Starch
182	Chidwas pulau	Raisin	0	1	Fruit
183	Chidwas pulau	Rice flakes	0	1	Starch
184	Chidwas pulau	Salt	0	1	Seasoning
185	Chili mushroom	Capsicum	1	0	Spice
186	Chili mushroom	Corn flour	1	0	Starch
187	Chili mushroom	Garlic	1	0	Spice
188	Chili mushroom	Green chili	1	0	Spice
189	Chili mushroom	Mushroom	1	0	Vegetable
190	Chili mushroom	Oil	1	0	Fat
191	Chili mushroom	Onion	1	0	Spice
192	Chili mushroom	Seasoning powder	1	0	Seasoning
193	Chili mushroom	Soy sauce	1	0	Seasoning
194	Chili mushroom	Tomato sauce	1	0	Vegetable
196	Ghugni	Cumin	1	1	Spice
200	Ghugni	Jisa	1	1	Unknown
203	Ghugni	Red chili	1	1	Spice
206	Ghugni	Turmeric	1	1	Spice
207	Momo	Chicken	0	1	Meat
208	Momo	Chutney	0	1	Spice
209	Momo	Onion	0	1	Spice
210	Momo	Seasoning	0	1	Seasoning
211	Momo	Spring onion	0	1	Herb
212	Momo	Wheat flour	0	1	Starch
213	Chowmin (veg)	Chili	0	1	Spice
214	Chowmin (veg)	Noodles	0	1	Starch
215	Chowmin (veg)	Oil	0	1	Fat
216	Chowmin (veg)	Onion	0	1	Spice
217	Chowmin (veg)	Soy sauce	0	1	Seasoning
218	Chowmin (veg)	Tomato sauce	0	1	Vegetable
219	Chowmin (veg)	Vegetables	0	1	Vegetable
220	Chowmin (veg)	Vinegar	0	1	Seasoning
221	Chuda bhaja	Cumin	1	0	Spice
222	Chuda bhaja	Ginger	1	0	Spice
223	Chuda bhaja	Green chili	1	0	Spice
224	Chuda bhaja	Oil	1	0	Fat
225	Chuda bhaja	Rice flakes	1	0	Starch
226	Chuda	Sugar	0	1	Seasoning
227	Chuda	Yoghurt	0	1	Dairy
228	Chuda chakta	Banana	1	0	Fruit
229	Chuda chakta	Chuda	1	0	Starch
230	Chuda chakta	Coconut	1	0	Fruit
231	Chuda chakta	Curd	1	0	Dairy
232	Chuda chakta	Jaggery	1	0	Seasoning
233	Chuda chakta	Milk	1	0	Dairy
234	Chuda chakta	Sugar	1	0	Seasoning
235	Chuda santula	Carrot	1	0	Vegetable
236	Chuda santula	Curry leaves	1	0	Herb
237	Chuda santula	Ginger	1	0	Spice
238	Chuda santula	Green pea	1	0	Pulse
239	Chuda santula	Mustard seed	1	0	Spice
240	Chuda santula	Onion	1	0	Spice
241	Chuda santula	Rice flakes	1	0	Starch
242	Chuda santula	Chuda	1	0	Starch
243	Chuda santula	Curry leaves	1	0	Herb
244	Chuda santula	Green chili	1	0	Spice
245	Chuda santula	Mustard	1	0	Spice
246	Chuda santula	Oil	1	0	Fat
247	Chuda santula	Onion	1	0	Spice
248	Chuda santula	Peanut	1	0	Nuts_Seeds
249	Chuda santula	Salt	1	0	Seasoning
250	Chuda santula	Vegetables	1	0	Vegetable
251	Chutney	Chana dal	1	0	Pulse
252	Chutney	Coconut	1	0	Fruit
253	Chutney	Fried condiments	0	1	Spice
254	Chutney	Ginger	0	1	Spice
255	Chutney	Mustard	0	1	Spice
256	Chutney	Oil	1	0	Fat
257	Chutney	Red chili	0	1	Spice
258	Chutney	Salt	1	1	Seasoning
259	Chutney	Tamarind	1	0	Spice
260	Chutney	Tomato	0	1	Vegetable
261	Corn flakes	Corn flakes	0	1	Starch
262	Corn flakes	Milk	0	1	Dairy
263	Corn flakes	Sugar	0	1	Seasoning
264	Crab curry	Chili	1	0	Spice
265	Crab curry	Crab	1	0	Meat
266	Crab curry	Garam masala	1	0	Spice
267	Crab curry	Garlic	1	0	Spice
268	Crab curry	Ginger	1	0	Spice
269	Crab curry	Oil	1	0	Fat
270	Crab curry	Onion	1	0	Spice
271	Crab curry	Tomato	1	0	Vegetable
272	Crab curry	Turmeric	1	0	Spice
273	Dahi vada	Black gram	1	0	Pulse
274	Dahi vada	Oil	1	0	Fat
275	Dahi vada	Semolina	1	0	Starch
276	Dal	Black cumin	0	1	Spice
277	Dal	Chili	0	1	Spice
278	Dal	Dal	1	1	Pulse
279	Dal	Oil	1	0	Fat
280	Dal	Panch Phutay	1	0	Spice
281	Dal	Salt	0	1	Seasoning
282	Dal	Turmeric	0	1	Spice
283	Dal	Water	1	0	Others
284	Dalia upma	Bengal gram	1	0	Pulse
285	Dalia upma	Curry leaves	1	0	Herb
286	Dalia upma	Mustard	1	0	Spice
287	Dalia upma	Oil	1	0	Fat
288	Dalia upma	Onion	1	0	Spice
289	Dalia upma	Peanut	1	0	Nuts_Seeds
290	Dalia upma	Salt	1	0	Seasoning
291	Dalia upma	Vegetables	1	0	Vegetable
292	Dalia upma	Wheat grits	1	0	Starch
293	Dalma	Banana	1	0	Fruit
294	Dalma	Bean	1	0	Pulse
295	Dalma	Brinjal	1	0	Vegetable
296	Dalma	Cumin	1	0	Spice
297	Dalma	Dalma	1	0	Pulse
298	Dalma	Garlic	1	0	Spice
299	Dalma	Ginger	1	0	Spice
300	Dalma	Oil	1	0	Fat
301	Dalma	Onion	1	0	Spice
302	Dalma	Papaya	1	0	Fruit
303	Dalma	Plantain	1	0	Starch
304	Dalma	Potato	1	0	Starch
305	Dalma	Pumpkin	1	0	Vegetable
306	Dalma	Salt	1	0	Seasoning
307	Dalma	Tomato	1	0	Vegetable
308	Dhoka	Bay leaf	0	1	Herb
309	Dhokar dalna	Chili	0	1	Spice
310	Dhokar dalna	Cholar dal	0	1	Pulse
311	Dhokar dalna	Cumin	0	1	Spice
312	Dhokar dalna	Ginger	0	1	Spice
313	Dhokar dalna	Hing	0	1	Spice
314	Dhokar dalna	Kalonji	0	1	Spice
315	Dhokar dalna	Tamarind	0	1	Spice
316	Dhokar dalna	Turmeric	0	1	Spice
317	Dosa masala	Black gram	1	0	Pulse
318	Dosa masala	Chana dal	1	0	Pulse
319	Dosa masala	Curry leaves	1	0	Herb
320	Dosa masala	Green chili	1	0	Spice
321	Dosa masala	Green pea	1	0	Pulse
322	Dosa masala	Mustard seed	1	0	Spice
323	Dosa masala	Oil	1	0	Fat
324	Dosa masala	Onion	1	0	Spice
325	Dosa masala	Potato	1	0	Starch
326	Dosa masala	Rice	1	0	Starch
327	Egg	Egg	0	1	Meat
328	Egg	Salt	0	1	Seasoning
329	Egg curry	Chili	1	0	Spice
330	Egg curry	Coriander	1	0	Spice
331	Egg curry	Egg	1	1	Meat
332	Egg curry	Garam masala	1	0	Spice
333	Egg curry	Garlic	1	1	Spice
334	Egg curry	Ginger	1	1	Spice
335	Egg curry	Green chili	0	1	Spice
336	Egg curry	Oil	1	1	Fat
337	Egg curry	Onion	1	1	Spice
338	Egg curry	Potato	1	1	Starch
339	Egg curry	Salt	1	1	Seasoning
340	Egg curry	Turmeric	1	1	Spice
341	Omelet	Egg	1	0	Meat
342	Omelet	Green chili	1	0	Spice
343	Omelet	Oil	1	0	Fat
344	Omelet	Onion	1	0	Spice
345	Omelet	Salt	1	0	Seasoning
346	Omelet	Tomato	1	0	Vegetable
347	Egg roll	Carrot	0	1	Vegetable
348	Egg roll	Chili	0	1	Spice
349	Egg roll	Cucumber	0	1	Vegetable
350	Egg roll	Egg	0	1	Meat
351	Egg roll	Oil	0	1	Fat
352	Egg roll	Onion	0	1	Spice
353	Egg roll	Sauce	0	1	Others
354	Egg roll	Tomato	0	1	Vegetable
355	Egg roll	Wheat flour	0	1	Starch
356	Macher jhol	Chili	1	1	Spice
357	Macher jhol	Coriander	0	1	Spice
358	Macher jhol	Cumin	1	1	Spice
359	Macher jhol	Fish	1	1	Meat
360	Macher jhol	Garam masala	1	0	Spice
361	Macher jhol	Garlic	1	0	Spice
362	Macher jhol	Ginger	1	1	Spice
363	Macher jhol	Green chili	0	1	Spice
364	Macher jhol	Gala jeera	0	1	Spice
365	Macher jhol	Mustard oil	0	1	Fat
366	Macher jhol	Mustard	1	0	Spice
367	Macher jhol	Oil	1	1	Fat
368	Macher jhol	Onion	1	1	Spice
369	Macher jhol	Potato	0	1	Starch
370	Macher jhol	Salt	1	1	Seasoning
371	Macher jhol	Tomato	0	1	Vegetable
372	Macher jhol	Turmeric	1	1	Spice
373	Fish head and vegetables	Fish head	0	1	Meat
374	Fish head and vegetables	Green chili	0	1	Spice
375	Fish head and vegetables	Pach phoran	0	1	Spice
376	Fish head and vegetables	Turmeric	0	1	Spice
377	Fish head and vegetables	Vegetables	0	1	Vegetable
378	Fish head dal	Fish head	0	1	Meat
379	Fish head dal	Jhera	0	1	Spice
380	Fish head dal	Mug dal	0	1	Pulse
381	Fish head dal	Salt	0	1	Seasoning
382	Fish head dal	Turmeric	0	1	Spice
383	French toast	Bread	0	1	Starch
384	French toast	Egg	0	1	Meat
385	French toast	Green chili	0	1	Spice
386	French toast	Oil	0	1	Fat
387	French toast	Onion	0	1	Spice
388	French toast	Pepper	0	1	Spice
389	French toast	Salt	0	1	Seasoning
390	Fried fish	Bread crumb	0	1	Starch
391	Fried fish	Fish	0	1	Meat
392	Fried fish	Ginger	0	1	Spice
393	Fried fish	Lemon juice	0	1	Fruit
394	Fried fish	Mustard	0	1	Spice
395	Fried fish	Oil	0	1	Fat
396	Fried fish	Parsley	0	1	Herb
397	Fried fish	Seasoning	0	1	Seasoning
398	Fried rice	Basmati rice	1	0	Starch
399	Fried rice	Bean	1	0	Pulse
400	Fried rice	Black pepper	1	0	Spice
401	Fried rice	Capsicum	1	0	Spice
402	Fried rice	Cardamom	1	0	Spice
403	Fried rice	Carrot	1	0	Vegetable
404	Fried rice	Cashew	1	0	Nuts_Seeds
405	Fried rice	Cauliflower	1	0	Vegetable
406	Fried rice	Cinnamon	1	0	Spice
407	Fried rice	Clove	1	0	Spice
408	Fried rice	Ghee	1	0	Fat
409	Fried rice	Green pea	1	0	Pulse
410	Fried rice	Oil	1	0	Fat
411	Fried rice	Raisin	1	0	Fruit
412	Fried rice	Salt	1	0	Seasoning
413	Fried vegetables	Bean	1	0	Pulse
415	Fried vegetables	Brinjal	1	1	Vegetable
416	Fried vegetables	Cauliflower	1	0	Vegetable
417	Fried vegetables	Green chili	1	0	Spice
418	Fried vegetables	Ladies finger	1	1	Vegetable
419	Fried vegetables	Mustard oil	0	1	Fat
420	Fried vegetables	Oil	1	1	Fat
421	Fried vegetables	Okra	1	0	Vegetable
422	Fried vegetables	Onion	1	0	Spice
423	Fried vegetables	Parwal	1	1	Vegetable
424	Fried vegetables	Potato	1	1	Starch
425	Fried vegetables	Pumpkin	1	0	Vegetable
426	Fried vegetables	Salt	1	1	Seasoning
427	Fried vegetables	Spine gourd	1	0	Vegetable
428	Fried vegetables	Sugar	0	1	Seasoning
429	Fried vegetables	Turmeric	1	1	Spice
430	Fruit	Apple	1	1	Fruit
431	Fruit	Banana	1	1	Fruit
432	Fruit	Guava	1	1	Fruit
433	Fruit	Mango	1	1	Fruit
434	Googly Curry	Chili	0	1	Spice
435	Googly Curry	Garlic	0	1	Spice
436	Googly Curry	Ginger	0	1	Spice
437	Googly Curry	Googly	0	1	Meat
438	Googly Curry	Oil	0	1	Fat
439	Googly Curry	Onion	0	1	Spice
440	Googly Curry	Salt	0	1	Seasoning
441	Googly Curry	Turmeric	0	1	Spice
442	Ghugni	Chili	1	0	Spice
443	Ghugni	Curry powder	1	0	Spice
444	Ghugni	Dried pea	1	0	Pulse
452	Ghugni	Coconut	0	1	Fruit
457	Ghugni	Green chili	0	1	Spice
466	Ghugni	Whole gram	0	1	Pulse
467	Ghugni	Yellow matar	1	1	Pulse
468	Hilsa bhappa	Black shorshe	0	1	Spice
469	Hilsa bhappa	Curd	0	1	Dairy
470	Hilsa bhappa	Green chili	0	1	Spice
471	Hilsa bhappa	Hilsa	0	1	Meat
472	Hilsa bhappa	Poppy seed	0	1	Spice
473	Hilsa bhappa	Turmeric	0	1	Spice
474	Hilsa bhappa	Yellow shorshe	0	1	Spice
475	Ice cream	Ice cream	0	1	Dairy
476	Idli	Black gram	1	0	Pulse
477	Idli	Curd	0	1	Dairy
478	Idli	Dal	0	1	Pulse
479	Idli	Rice	1	1	Starch
480	Idli	Salt	1	1	Seasoning
481	Khatta	Asafoetida	1	0	Spice
482	Khatta	Cumin	1	0	Spice
483	Khatta	Elephant apple	1	0	Fruit
484	Khatta	Garam masala	1	0	Spice
485	Khatta	Jaggery	1	0	Seasoning
486	Khatta	Mango	1	0	Fruit
487	Khatta	Mustard seed	1	0	Spice
488	Khatta	Oil	1	0	Fat
489	Khatta	Pineapple	1	0	Fruit
490	Khatta	Salt	1	0	Seasoning
491	Khatta	Sugar	1	0	Seasoning
492	Khatta	Tomato	1	0	Vegetable
493	Khichdi	Bay leaf	1	1	Herb
494	Khichdi	Bean	1	1	Pulse
495	Khichdi	Carrot	1	0	Vegetable
496	Khichdi	Coconut	1	0	Fruit
497	Khichdi	Cumin	0	1	Spice
498	Khichdi	Dal	1	0	Pulse
499	Khichdi	Garam masala	1	0	Spice
500	Khichdi	Ginger	1	1	Spice
501	Khichdi	Green gram dal	1	1	Pulse
502	Khichdi	Kumra	0	1	Vegetable
503	Khichdi	Lentil	0	1	Pulse
504	Khichdi	Musur dal	0	1	Pulse
505	Khichdi	Oil	1	1	Fat
506	Khichdi	Onion	1	1	Spice
507	Khichdi	Papaya	0	1	Fruit
508	Khichdi	Potato	1	1	Starch
509	Khichdi	Rice	1	1	Starch
510	Khichdi	Salt	1	1	Seasoning
511	Khichdi	Sugar	0	1	Seasoning
512	Khichdi	Tomato	0	1	Vegetable
513	Khichdi	Turmeric	1	1	Spice
514	Khichdi	Water	0	1	Others
515	Luchi	Oil	0	1	Fat
516	Luchi	Salt	0	1	Seasoning
517	Luchi	Sugar	0	1	Seasoning
518	Luchi	Water	0	1	Others
519	Luchi	Wheat flour	0	1	Starch
520	Macher chop	Bread crumb	0	1	Starch
521	Macher chop	Fish	0	1	Meat
522	Macher chop	Garam masala	0	1	Spice
523	Macher chop	Garlic	0	1	Spice
524	Macher chop	Ginger	0	1	Spice
525	Macher chop	Oil	0	1	Fat
526	Macher chop	Onion	0	1	Spice
527	Macher chop	Potato	0	1	Starch
528	Macher chop	Salt	0	1	Seasoning
529	Moori masala	Banana	1	0	Fruit
530	Moori masala	Coconut	1	0	Fruit
531	Moori masala	Curd	1	0	Dairy
532	Moori masala	Milk	1	0	Dairy
533	Moori masala	Mixture	1	0	Others
534	Moori masala	Puffed rice	1	0	Starch
535	Moori masala	Salt	1	0	Seasoning
536	Moori masala	Sugar	1	0	Seasoning
537	Maka sijha	Corn	1	0	Starch
538	Maka sijha	Green chili	1	0	Spice
539	Maka sijha	Onion	1	0	Spice
540	Maka sijha	Salt	1	0	Seasoning
541	Mashed potato	Butter	0	1	Fat
542	Mashed potato	Chili	0	1	Spice
543	Mashed potato	Curry leaves	1	0	Herb
544	Mashed potato	Mustard	1	0	Spice
545	Mashed potato	Oil	1	1	Fat
546	Mashed potato	Onion	1	1	Spice
547	Mashed potato	Potato	1	1	Starch
548	Mashed potato	Salt	0	1	Seasoning
549	Moori masala	Chana	0	1	Pulse
550	Moori masala	Chanachur	0	1	Pulse
551	Moori masala	Chat masala	0	1	Spice
552	Moori masala	Chili	0	1	Spice
553	Moori masala	Coconut	1	0	Fruit
554	Moori masala	Cucumber	0	1	Vegetable
555	Moori masala	Gram	0	1	Pulse
556	Moori masala	Green chili	0	1	Spice
557	Moori masala	Moor	0	1	Starch
558	Moori masala	Mustard oil	1	0	Fat
559	Moori masala	Oil	0	1	Fat
560	Moori masala	Onion	1	1	Spice
561	Moori masala	Peanut	1	0	Nuts_Seeds
562	Moori masala	Pepper	0	1	Spice
563	Moori masala	Puffed rice	1	1	Starch
564	Moori masala	Salt	0	1	Seasoning
565	Moori masala	Tomato	0	1	Vegetable
566	Motor paneer	Cumin	0	1	Spice
567	Motor paneer	Garlic	0	1	Spice
568	Motor paneer	Oil	0	1	Fat
569	Motor paneer	Paneer	0	1	Dairy
570	Motor paneer	Pea	0	1	Pulse
571	Motor paneer	Salt	0	1	Seasoning
572	Motor paneer	Tomato	0	1	Vegetable
573	Motor paneer	Turmeric	0	1	Spice
574	Mudhi khira	Milk	1	1	Dairy
575	Mudhi khira	Puffed rice	1	1	Starch
576	Mudhi khira	Sugar	1	1	Seasoning
577	Mushroom curry	Chili	1	0	Spice
578	Mushroom curry	Coriander	1	0	Spice
579	Mushroom curry	Cream	1	0	Dairy
580	Mushroom curry	Cumin	1	0	Spice
581	Mushroom curry	Garam masala	1	0	Spice
582	Mushroom curry	Garlic	1	0	Spice
583	Mushroom curry	Ginger	1	0	Spice
584	Mushroom curry	Mushroom	1	0	Vegetable
585	Mushroom curry	Oil	1	0	Fat
586	Mushroom curry	Onion	1	0	Spice
587	Mushroom curry	Salt	1	0	Seasoning
588	Mushroom curry	Turmeric	1	0	Spice
589	Mutton biryani	Basmati rice	0	1	Starch
590	Mutton biryani	Bay leaf	0	1	Herb
591	Mutton biryani	Garam masala	0	1	Spice
592	Mutton biryani	Keora water	0	1	Seasoning
593	Mutton biryani	Mace+nutmeg	0	1	Spice
594	Mutton biryani	Mutton	0	1	Meat
595	Mutton biryani	Oil	0	1	Fat
596	Mutton biryani	Onion	0	1	Spice
597	Mutton biryani	Salt	0	1	Seasoning
598	Mutton biryani	Turmeric	0	1	Spice
599	Mangsheer jhol (mutton)	Chili	1	0	Spice
600	Mangsheer jhol (mutton)	Coriander	1	0	Spice
601	Mangsheer jhol (mutton)	Cumin	1	1	Spice
602	Mangsheer jhol (mutton)	Garam masala	1	1	Spice
603	Mangsheer jhol (mutton)	Garlic	1	1	Spice
604	Mangsheer jhol (mutton)	Ginger	1	1	Spice
605	Mangsheer jhol (mutton)	Green chili	0	1	Spice
606	Mangsheer jhol (mutton)	Mustard oil	0	1	Fat
607	Mangsheer jhol (mutton)	Mutton	1	1	Meat
608	Mangsheer jhol (mutton)	Oil	1	1	Fat
609	Mangsheer jhol (mutton)	Onion	1	1	Spice
610	Mangsheer jhol (mutton)	Potato	1	1	Starch
611	Mangsheer jhol (mutton)	Salt	0	1	Seasoning
612	Mangsheer jhol (mutton)	Tomato	1	1	Vegetable
613	Mangsheer jhol (mutton)	Turmeric	1	1	Spice
614	Mutton kassa	Chili	0	1	Spice
615	Mutton kassa	Coriander	0	1	Spice
616	Mutton kassa	Cumin	0	1	Spice
617	Mutton kassa	Garam masala	0	1	Spice
618	Mutton kassa	Garlic	0	1	Spice
619	Mutton kassa	Ginger	0	1	Spice
620	Mutton kassa	Masala	0	1	Spice
621	Mutton kassa	Mustard	0	1	Spice
622	Mutton kassa	Mutton	0	1	Meat
623	Mutton kassa	Onion	0	1	Spice
624	Mutton kassa	Salt	0	1	Seasoning
625	Mutton kassa	Tomato	0	1	Vegetable
626	Nan	Baking powder	0	1	Others
627	Nan	Egg	0	1	Meat
628	Nan	Sugar	0	1	Seasoning
629	Nan	Water	0	1	Others
630	Nan	Wheat flour	0	1	Starch
631	Noodles	Black pepper	1	0	Spice
632	Noodles	Cabbage	1	0	Vegetable
633	Noodles	Capsicum	1	0	Spice
634	Noodles	Carrot	1	0	Vegetable
635	Noodles	Onion	1	0	Spice
636	Noodles	Processed noodles	0	1	Starch
637	Noodles	Salt	1	0	Seasoning
638	Pakhala bhath	Rice	1	1	Starch
639	Pakhala bhath	Salt	1	0	Seasoning
640	Pakhala bhath	Water	1	1	Others
641	Bread pakoda	Garlic	1	0	Spice
642	Bread pakoda	Ginger	1	0	Spice
643	Bread pakoda	Gram flour	1	0	Pulse
644	Bread pakoda	Oil	1	0	Fat
645	Bread pakoda	Potato	1	0	Starch
646	Palak paneer	Butter	1	0	Fat
647	Palak paneer	Chili	1	0	Spice
648	Palak paneer	Cumin	1	0	Spice
649	Palak paneer	Garlic	1	0	Spice
650	Palak paneer	Ginger	1	0	Spice
651	Palak paneer	Kashuri mithi	1	0	Herb
652	Palak paneer	Oil	1	0	Fat
653	Palak paneer	Onion	1	0	Spice
654	Palak paneer	Palak	1	0	Vegetable
655	Palak paneer	Paneer	1	0	Dairy
656	Palak paneer	Tomato	1	0	Vegetable
657	Papad	Oil	1	1	Fat
658	Papad	Rice flour	1	1	Starch
659	Paneer curry	Cashew	1	0	Nuts_Seeds
660	Paneer curry	Charmagaz	1	0	Nuts_Seeds
661	Paneer curry	Chili	1	0	Spice
662	Paneer curry	Coriander	1	0	Spice
663	Paneer curry	Cumin	1	1	Spice
664	Paneer curry	Garam masala	1	0	Spice
665	Paneer curry	Garlic	1	0	Spice
666	Paneer curry	Ginger	1	1	Spice
667	Paneer curry	Green motor	1	0	Pulse
668	Paneer curry	Oil	1	0	Fat
669	Paneer curry	Onion	1	0	Spice
670	Paneer curry	Paneer	1	1	Dairy
671	Paneer curry	Potato	0	1	Starch
672	Paneer curry	Salt	1	1	Seasoning
673	Paneer curry	Tomato	0	1	Vegetable
674	Paneer curry	Turmeric	1	1	Spice
675	Panipuri	Alta	1	0	Starch
676	Panipuri	Chili	0	1	Spice
677	Panipuri	Coriander	1	0	Spice
678	Panipuri	Cumin	0	1	Spice
679	Panipuri	Dried pea	1	0	Pulse
680	Panipuri	Green chili	1	0	Spice
681	Panipuri	Maida	1	0	Starch
682	Panipuri	Oil	1	0	Fat
683	Panipuri	Onion	1	0	Spice
684	Panipuri	Peanut	1	0	Nuts_Seeds
685	Panipuri	Phuchha	0	1	Starch
686	Panipuri	Potato	1	1	Starch
687	Panipuri	Semolina	1	0	Starch
688	Panipuri	Tamarind	1	1	Spice
689	Pantha bhath	Chili	0	1	Spice
690	Pantha bhath	Onion	0	1	Spice
691	Pantha bhath	Rice	0	1	Starch
692	Pantha bhath	Salt	0	1	Seasoning
693	Paratha	Ghee	1	0	Fat
694	Paratha	Milk	1	0	Dairy
695	Paratha	Oil	1	1	Fat
696	Paratha	Salt	1	0	Seasoning
697	Paratha	Sugar	1	1	Seasoning
698	Paratha	Wheat flour	1	1	Starch
699	Prawn curry	Coconut milk	1	0	Fruit
700	Prawn malaikari	Cumin	0	1	Spice
701	Prawn curry	Garam masala	1	0	Spice
702	Prawn curry	Garlic	1	0	Spice
703	Prawn curry	Ginger	1	0	Spice
704	Prawn curry	Oil	1	0	Fat
705	Prawn curry	Onion	1	0	Spice
706	Prawn curry	Potato	1	0	Starch
707	Prawn curry	Prawn	1	0	Meat
708	Prawn curry	Red chili	1	0	Spice
709	Prawn curry	Salt	1	0	Seasoning
710	Prawn curry	Tomato	1	0	Vegetable
711	Prawn curry	Turmeric	1	0	Spice
712	Pulao	Basmati rice	0	1	Starch
713	Pulao	Cashew	0	1	Nuts_Seeds
714	Pulao	Ghee	0	1	Fat
715	Pulao	Hot spices	0	1	Spice
716	Pulao	Raisin	0	1	Fruit
717	Pulao	Salt	0	1	Seasoning
718	Pulao	Turmeric	0	1	Spice
719	Pulao	Vegetable oil	0	1	Fat
720	Pulao	Vegetables	0	1	Vegetable
721	Luchi	Ajwain	1	0	Spice
722	Luchi	Flour	1	0	Starch
723	Luchi	Oil	1	0	Fat
724	Luchi	Salt	1	0	Seasoning
725	Luchi	Wheat flour	1	0	Starch
726	Kachkalar kofta	Anise seed	0	1	Spice
727	Kachkalar kofta	Cashew	0	1	Nuts_Seeds
728	Kachkalar kofta	Coriander	0	1	Spice
729	Kachkalar kofta	Cumin	0	1	Spice
730	Kachkalar kofta	Green chili	0	1	Spice
731	Kachkalar kofta	Kachrala	0	1	Fruit
732	Kachkalar kofta	Oil	0	1	Fat
733	Kachkalar kofta	Tomato	0	1	Vegetable
734	Kachkalar kofta	Yoghurt	0	1	Dairy
735	Ragi porridge	Curd	1	0	Dairy
736	Ragi porridge	Milk	1	0	Dairy
737	Ragi porridge	Ragi powder	1	0	Starch
738	Ragi porridge	Salt	1	0	Seasoning
739	Ragi porridge	Sugar	1	0	Seasoning
740	Salad	Beet root	1	0	Starch
741	Raita	Black pepper	1	0	Spice
742	Salad	Carrot	1	0	Vegetable
743	Raita	Chat masala	1	0	Spice
744	Raita	Chili	0	1	Spice
745	Salad	Coriander	1	0	Spice
746	Raita	Cucumber	1	1	Vegetable
747	Raita	Cumin	0	1	Spice
748	Raita	Curd	1	1	Dairy
749	Raita	Green chili	1	0	Spice
750	Salad	Lemon juice	1	0	Fruit
751	Raita	Onion	1	1	Spice
752	Raita	Salt	1	1	Seasoning
753	Salad	Sprout	0	1	Pulse
754	Raita	Sugar	1	0	Seasoning
755	Raita	Tomato	1	0	Vegetable
756	Rosogollah	Corn flour	0	1	Starch
757	Rosogollah	Lemon juice	1	0	Fruit
758	Rosogollah	Milk	1	1	Dairy
759	Rosogollah	Sugar	1	1	Seasoning
760	Rosogollah	Vinegar	1	1	Seasoning
761	Rajma curry	Chili	1	0	Spice
762	Rajma curry	Garam masala	1	0	Spice
763	Rajma curry	Garlic	1	0	Spice
764	Rajma curry	Ginger	1	0	Spice
765	Rajma curry	Oil	1	0	Fat
766	Rajma curry	Onion	1	0	Spice
767	Rajma curry	Razma	1	0	Pulse
768	Rajma curry	Salt	1	0	Seasoning
769	Rajma curry	Tomato	1	0	Vegetable
770	Rajma curry	Turmeric	1	0	Spice
771	Rice	Rice	1	0	Starch
772	Rice	Water	1	0	Others
773	Payesh	Basmati rice	1	0	Starch
774	Payesh	Bay leaf	1	0	Herb
775	Payesh	Cardamom	1	0	Spice
776	Payesh	Cashew	1	1	Nuts_Seeds
777	Payesh	Clove	1	0	Spice
778	Payesh	Ghee	1	0	Fat
779	Payesh	Gobinda bhog rice	0	1	Starch
780	Payesh	Milk	1	1	Dairy
781	Payesh	Molasses	0	1	Seasoning
782	Payesh	Raisin	1	1	Fruit
783	Payesh	Sugar	1	1	Seasoning
784	Rice pitha	Oil	1	0	Fat
785	Rice pitha	Rice	1	0	Starch
786	Rice pitha	Salt	1	0	Seasoning
787	Roasted peanut	Groundnut	1	1	Nuts_Seeds
788	Roasted peanut	Salt	0	1	Seasoning
789	Chapati	Salt	1	1	Seasoning
790	Chapati	Water	1	1	Others
791	Chapati	Wheat flour	1	1	Starch
792	Saag	Garlic	1	1	Spice
793	Saag	Mustard seed	1	1	Spice
794	Saag	Oil	1	1	Fat
795	Saag	Red chili	0	1	Spice
796	Saag	Saag	0	1	Vegetable
797	Saag	Salt	1	1	Seasoning
798	Saag	Sugar	0	1	Seasoning
799	Aloo sabji	Chili	1	0	Spice
802	Aloo sabji	Garlic	1	0	Spice
804	Aloo sabji	Green chili	1	0	Spice
809	Saag	Chili	1	0	Spice
811	Saag	Khada	1	0	Vegetable
812	Saag	Kosala	1	0	Vegetable
815	Saag	Palak	1	0	Vegetable
816	Saag	Saag	1	0	Vegetable
818	Sambar	Curry leaves	1	0	Herb
819	Sambar	Dal	1	0	Pulse
820	Sambar	Drumstick	1	0	Vegetable
821	Sambar	Garlic	1	0	Spice
822	Sambar	Oil	1	0	Fat
823	Sambar	Okra	1	0	Vegetable
824	Sambar	Onion	1	0	Spice
825	Sambar	Radish	1	0	Vegetable
826	Sambar	Salt	1	0	Seasoning
827	Sambar	Sambar masala	1	0	Spice
828	Sambar	Tamarind	1	0	Spice
829	Samosa	Cumin	1	0	Spice
830	Samosa	Flour	1	0	Starch
831	Samosa	Garam masala	1	0	Spice
832	Samosa	Ginger	1	0	Spice
833	Samosa	Green chili	1	0	Spice
834	Samosa	Oil	1	0	Fat
835	Samosa	Peanut	1	0	Nuts_Seeds
836	Samosa	Potato	1	0	Starch
837	Sandesh	Essence	0	1	Seasoning
838	Sandesh	Milk	0	1	Dairy
839	Sandesh	Palm sugar	0	1	Seasoning
840	Sandesh	Sugar	0	1	Seasoning
841	Sandesh	Vinegar	0	1	Seasoning
842	Sandwich	Black pepper	1	0	Spice
843	Sandwich	Bread	1	0	Starch
844	Sandwich	Butter	1	0	Fat
845	Sandwich (nonveg)	Chicken	0	1	Meat
846	Sandwich	Cucumber	1	0	Vegetable
847	Sandwich	Onion	1	0	Spice
848	Sandwich (nonveg)	Pepper	0	1	Spice
849	Sandwich	Potato	1	0	Starch
850	Sandwich	Salt	1	0	Seasoning
851	Sandwich	Tomato	1	0	Vegetable
852	Mix vegetables	Bean	1	0	Pulse
853	Mix vegetables	Brinjal	1	0	Vegetable
854	Mix vegetables	Carrot	1	0	Vegetable
855	Mix vegetables	Cashew	1	0	Nuts_Seeds
856	Mix vegetables	Cauliflower	1	0	Vegetable
857	Mix vegetables	Colocesia	1	0	Starch
858	Mix vegetables	Coriander	0	1	Spice
859	Mix vegetables	Cumin	1	0	Spice
860	Mix vegetables	Garam masala	1	0	Spice
861	Mix vegetables	Garlic	1	0	Spice
862	Mix vegetables	Ginger	1	1	Spice
863	Mix vegetables	Kala jeera	0	1	Spice
864	Mix vegetables	Mustard oil	0	1	Fat
865	Mix vegetables	Oil	1	0	Fat
866	Mix vegetables	Onion	1	0	Spice
867	Mix vegetables	Paneer	1	0	Dairy
868	Mix vegetables	Papaya	1	0	Fruit
869	Mix vegetables	Parwal	1	0	Vegetable
870	Mix vegetables	Potato	1	0	Starch
871	Mix vegetables	Pumpkin	1	0	Vegetable
873	Mix vegetables	Red chili	1	0	Spice
874	Mix vegetables	Ridge gourd	1	0	Vegetable
875	Mix vegetables	Salt	1	1	Seasoning
876	Mix vegetables	Tomato	1	0	Vegetable
877	Mix vegetables	Turmeric	1	1	Spice
878	Santula	Coriander	1	0	Spice
879	Santula	Garlic	1	0	Spice
880	Santula	Onion	1	0	Spice
881	Santula	Panch Phutay	1	0	Spice
882	Santula	Red chili	1	0	Spice
883	Santula	Salt	1	0	Seasoning
884	Santula	Vegetables	1	0	Vegetable
885	Simei kheer	Milk	1	0	Dairy
886	Simei kheer	Oil	1	0	Fat
887	Simei kheer	Salt	1	0	Seasoning
888	Simei kheer	Semolina	1	0	Starch
889	Simei kheer	Sugar	1	0	Seasoning
890	Soya bean curry	Bay leaf	0	1	Herb
891	Soya bean curry	Cumin	0	1	Spice
892	Soya bean curry	Ginger	0	1	Spice
893	Soya bean curry	Masala	0	1	Spice
894	Soya bean curry	Oil	0	1	Fat
895	Soya bean curry	Onion	0	1	Spice
896	Soya bean curry	Potato	0	1	Starch
897	Soya bean curry	Salt	0	1	Seasoning
898	Soya bean curry	Soy nuggets	0	1	Nuts_Seeds
899	Soya bean curry	Tomato	0	1	Vegetable
900	Sprouts	Bengal gram	0	1	Pulse
901	Sprouts	Hime	0	1	Meat
902	Sprouts	Onion	0	1	Spice
903	Sprouts	Salt	0	1	Seasoning
904	Sprouts	Water	0	1	Others
905	Sooji halwa	Bay leaf	0	1	Herb
906	Sooji halwa	Butter	0	1	Fat
907	Sooji halwa	Cardamom	1	0	Spice
908	Sooji halwa	Cashew	1	0	Nuts_Seeds
909	Sooji halwa	Ghee	1	1	Fat
910	Sooji halwa	Oil	1	0	Fat
911	Sooji halwa	Semolina	1	1	Starch
912	Sooji halwa	Sugar	1	1	Seasoning
913	Sooji kheer	Cardamom	1	0	Spice
914	Sooji kheer	Cashew	1	0	Nuts_Seeds
915	Sooji kheer	Condensed milk	1	0	Dairy
916	Sooji kheer	Ghee	1	0	Fat
917	Sooji kheer	Milk	1	0	Dairy
918	Sooji kheer	Rizmiz	1	0	Fruit
919	Sooji kheer	Semolina	1	0	Starch
920	Sooji kheer	Sugar	1	0	Seasoning
921	Sooji upma	Asafoetida	1	0	Spice
922	Sooji upma	Bengal gram	1	0	Pulse
923	Sooji upma	Carrot	1	0	Vegetable
924	Sooji upma	Curry leaves	1	0	Herb
925	Sooji upma	Green chili	1	0	Spice
926	Sooji upma	Green pea	1	0	Pulse
927	Sooji upma	Mustard seed	1	0	Spice
928	Sooji upma	Oil	1	0	Fat
929	Sooji upma	Onion	1	0	Spice
930	Sooji upma	Peanut	1	0	Nuts_Seeds
931	Sooji upma	Red chili	1	0	Spice
932	Sooji upma	Salt	1	0	Seasoning
933	Sooji upma	Semolina	1	0	Starch
934	Sukuti	Dried meat	0	1	Meat
935	Sukuti	Garlic	0	1	Spice
936	Sukuti	Lemon	0	1	Fruit
937	Sukuti	Oil	0	1	Fat
938	Sukuti	Onion	0	1	Spice
939	Sukuti	Sugar	0	1	Seasoning
940	Sukuti	Tomato	0	1	Vegetable
941	Sweets	Cheese	1	0	Dairy
942	Sweets	Sugar	1	0	Seasoning
943	Thukpa	Garlic	0	1	Spice
944	Thukpa	Ginger	0	1	Spice
945	Thukpa	Noodles	0	1	Starch
946	Thukpa	Onion	0	1	Spice
947	Vegetable curry	Bean	0	1	Pulse
948	Vegetable curry	Brinjal	0	1	Vegetable
949	Vegetable curry	Carrot	0	1	Vegetable
950	Vegetable curry	Cauliflower	0	1	Vegetable
951	Vegetable curry	Chili	0	1	Spice
952	Vegetable curry	Ladies finger	0	1	Vegetable
953	Vegetable curry	Oil	0	1	Fat
954	Vegetable curry	Potato	0	1	Starch
955	Vegetable curry	Red chili	0	1	Spice
956	Vegetable curry	Salt	0	1	Seasoning
957	Vegetable curry	Spices	0	1	Spice
958	Vegetable curry	Sugar	0	1	Seasoning
959	Vegetable curry	Termamie	0	1	Spice
960	Dal with vegetables	Bean	0	1	Pulse
961	Dal with vegetables	Carrot	0	1	Vegetable
962	Dal with vegetables	Cauliflower	0	1	Vegetable
963	Dal with vegetables	Chili	0	1	Spice
964	Dal with vegetables	Cumin	0	1	Spice
965	Dal with vegetables	Ginger	0	1	Spice
966	Dal with vegetables	Green pea	0	1	Pulse
967	Dal with vegetables	Moong dal	0	1	Pulse
968	Dal with vegetables	Oil	0	1	Fat
969	Dal with vegetables	Turmeric	0	1	Spice
970	Vegetable pakoda	Baking soda	1	0	Others
971	Vegetable pakoda	Cumin	1	0	Spice
972	Vegetable pakoda	Ginger	1	0	Spice
973	Vegetable pakoda	Gram flour	1	0	Pulse
974	Vegetable pakoda	Green chili	1	0	Spice
975	Vegetable pakoda	Oil	1	0	Fat
976	Vegetable pakoda	Onion	1	0	Spice
977	Vegetable pakoda	Potato	1	0	Starch
978	Vegetable pakoda	Salt	1	0	Seasoning
979	Ghugni	Matar	0	1	Pulse
985	Ghugni	Jeera	0	1	Spice
987	Puffed rice+water	Muri	0	1	Starch
988	Puffed rice+water	Water	0	1	Others
989	Chapati+milk	Wheat flour	0	1	Starch
990	Chapati+milk	Milk	0	1	Dairy
991	Chapati	Cumin	0	1	Spice
998	Khichdi	Seasonal vegetables	0	1	Vegetable
999	Khichdi	Ghee	0	1	Fat
1000	Corn flakes	Corn flakes	1	0	Starch
1001	Corn flakes	Milk	1	0	Dairy
1002	Corn flakes	Sugar	1	0	Seasoning
1005	Murgir jhol	Tomato	1	0	Vegetable
1011	Salad	Black pepper	1	0	Spice
1012	Gola roti	Wheat	0	1	Starch
1013	Chuda	Rice flakes	0	1	Starch
1014	Curd	Milk	0	1	Dairy
1016	Sandwich (nonveg)	Bread	0	1	Starch
1017	Sandwich (nonveg)	Butter	0	1	Fat
1018	Sandwich (nonveg)	Cucumber	0	1	Vegetable
1019	Sandwich (nonveg)	Onion	0	1	Spice
1020	Sandwich (nonveg)	Salt	0	1	Seasoning
1021	Sandwich (nonveg)	Tomato	0	1	Vegetable
1022	Uttapam	Black gram	0	1	Pulse
1023	Uttapam	Oil	0	1	Fat
1024	Uttapam	Rice	0	1	Starch
1025	Potoler dorma	Chili	0	1	Spice
1026	Prawn malaikari	Prawn	0	1	Meat
1027	Aloo chop (telethaja)	Cumin	0	1	Spice
1028	Chhole bhature	Chickpea	1	0	Pulse
1030	Madhi chakta	Muri	1	0	Starch
1031	Gola roti	Water	0	1	Others
1032	Gola roti	Salt	0	1	Seasoning
1033	Aloo chop (telethaja)	Onion	0	1	Spice
1034	Aloo chop (telethaja)	Oil	0	1	Fat
1035	Aloo chop (telethaja)	Potato	0	1	Starch
1036	Dhoka	Cumin	0	1	Spice
1037	Dhoka	Dhoka	0	1	Pulse
1038	Dhoka	Chili	0	1	Spice
1039	Dhoka	Ginger	0	1	Spice
1040	Chhole bhature	Flour	1	0	Starch
1041	Chhole bhature	Oil	1	0	Fat
1042	Chhole bhature	Onion	1	0	Spice
1043	Chhole bhature	Garlic	1	0	Spice
1044	Chhole bhature	Ginger	1	0	Spice
1045	Chhole bhature	Salt	1	0	Seasoning
1046	Chhole bhature	Garam masala	1	0	Spice
1047	Chhole bhature	Sugar	1	0	Seasoning
1048	Chhole bhature	Curd	1	0	Dairy
1049	Chhole bhature	Coriander	1	0	Spice
1050	Chhole bhature	Cumin	1	0	Spice
1051	Chhole bhature	Chili	1	0	Spice
1052	Chhole bhature	Yeast	1	0	Others
1053	Salad	Cucumber	1	1	Vegetable
1054	Salad	Green chili	1	1	Spice
1055	Salad	Onion	1	1	Spice
1056	Salad	Salt	1	0	Seasoning
1057	Salad	Tomato	1	1	Vegetable
1058	Potoler dorma	Cumin	0	1	Spice
1059	Potoler dorma	Fish	0	1	Meat
1060	Potoler dorma	Garam masala	0	1	Spice
1061	Potoler dorma	Ginger	0	0	Spice
1062	Potoler dorma	Onion	0	1	Spice
1063	Potoler dorma	Parwal	0	1	Vegetable
