# Supplementary material for: Expert elicitation database capturing diversity and cultural drivers of food choice and nutritional implications in eastern India
Source: Data Brief. 2020 Sep 23;33:106330. doi: 10.1016/j.dib.2020.106330 (PMC7549053; doi:10.1016/j.dib.2020.106330)
Supplement: Supplementary file 1 [file mmc1.zip › 02Database_of eastern_indian_dishes.xlsx]

## Sheet: variable description
Sheet	Variable name	Variable label	Variable values	Value label/description
Nutrition_data_WB_dishes	Dish	Dish name
	Description	Dish description
	Classification	Food classification	Starch	Starch-based dishes
			Non-vegetarian	Non-vegetarian dishes
			Vegetarian	Vegetarian dishes
			Pulses	Pulse-based dishes
			Dairy	Dairy-based dishes
			Fruit	Fruits
Nutrition_data_WB_ingredients	Id
	Dish	Dish name
	Recipe_No	Recipe no.
	Ingredient	Ingredient
	Amt_gm	Amount, in grams		Amount, in grams
	Carb_gm	Carbohydrates, in grams		Carbohydrates, in grams
	Protein_gm	Protein content, in grams		Protein content, in grams
	Fat_gm	Fat content, in grams		Fat content, in grams
	Energy_kcal	Energy, in kcal		Energy, in kcal
Nutrition_data_WB_occasions	Recipe_No	Recipe no.
	Dish	Dish name
	Occasion	Daily eating occasion	Breakfast	daily eating occasion occurring after the longest sleep period
			AM Snack	daily eating occasion after breakfast and before lunch
			Lunch	daily eating occasion in the middle of the day
			PM Snack	daily eating occasion after lunch and before dinner
			Dinner	daily eating occasion in the evening before sleeping for the night
			Special occasion	eating occasion that coincides with festivities and does not happen everyday

## Sheet: Nutrition_data_WB_dishes
Dish	Description	Classification
Aloo barbati fry	Ridge gourd and potatoes are cut into small pieces and fried till soft	Vegetables
Aloo bhaja	Chopped potatoes are sprinkled with salt and deep fried	Starch
Aloo bhate	Potatoes are boiled and mashed with little oil	Starch
Aloo chokha	Boiled and mashed potatoes mixed with boiled bengal gram , curry leaves and spices	Starch
Aloo chop	Mashed potato prepared with spices and made into flat , small tikkis and fried	Starch
Aloo dum	Chopped onion, tomatoes, ginger - garlic paste, green chillies are cooked in oil then boiled potatoes are added after sauteing. Water is added and leave it for 10 mins.	Starch
Aloo kabli	Boiled potatoes mixed with boiled chick peas, chopped cucumber, onion, tomato and spices. Sprinkled with lemon juice	Starch
Aloo papaya curry	Potatoes and papaya pieces simmered in light spice broth	Starch
Aloo paratha	Boiled and mashed potatoes are prepared as filling with garam masala powder and other spices. Refined wheat flour is made into a dough and then this is made into roundels which are filled with the filling. This is rolled out in flat and circular shapes and then fried in oil.	Starch
Aloo posto	Poppy seeds ground and prepared with potatoes and mustard oil	Starch
Aloo tikiya	Mashed potato prepared with spices and made into flat , small tikkis and fried	Starch
Amaranth fry	Green leafy part of amaranth chopped and fried	Vegetables
Banana	NA	Fruit
Bean and radish	Green beans and radish	Vegetables
Bengal gram dal	Bengal gram gravy	Pulses
Bhel puri	Puffed rice is mixed with chopped oniions, cucumber, tomato, very little oil and spices. This is then mixed with a sweet-sour chutney made with tamarind	Starch
Bitter gourd fry	a side dish stir fried	Vegetables
Boiled eggs	Egg is boiled and deshelled	Non-vegetarian
Boiled pulse	Pulses are soaked and boiled	Pulses
Boiled whole Bengal gram	Bengal gram soaked overnight and boiled	Pulses
Bori curry	Balls made of pulses cooked in spices and mustard paste	Pulses
Brinjal bhaja	The egg plant is fried with spices.	Vegetables
Brinjal bharta	Char-grilled brinjals mashed with spices	Vegetables
Brinjal pakoda	Slices of brinjal mixed with spices dipped in Bengal gram powder batter and deep fried	Vegetables
Butterscotch pastry	Baked dough made with flour covering butterscotch cream	Starch
Cabbage curry	Cabbage curried with spices	Vegetables
Cauliflower curry	Cauliflower pieces cut in proper shape and cooked with spices in a broth	Vegetables
Cauliflower pakoda	Diced cauliflower mixed with spices dipped in Bengal gram powder batter and deep fried	Vegetables
Chaler payesh	Rice is cooked in milk with sugar, raisins and cashew.	Dairy
Chana	Chickpeas soaked overnight and boiled	Pulses
Chanachur	Ready-made spicy savoury with lentils and dried fruits	Pulses
Chapati	Wheat flour kneaded into a dough and rolled out into flat circular breads. This is then dry roasted.	Starch
Chatu gola	Bengal gram flour mixed with water and served with lemon juice and salt	Pulses
Chicken biryani	Rice and chicken mixed with spices, cooked over low heat for a long time.	Non-vegetarian
Chicken curry (murgir jhol)	Chicken pieces and potato pieces are cooked in a spicy broth and simmered till soft.	Non-vegetarian
Chicken korma	Chicken in thick flavour gravy	Non-vegetarian
Chicken momo with thukpa	Wheat flour pockets stuffed with chicken fillings. This is served with vegetable - noodle soup	Non-vegetarian
Chicken tandoori	Tandoori (char grilled in a clay oven) chicken	Non-vegetarian
Chidwa polao	Flattened rice flakes cooked with small pieces of diced vegetables	Starch
Chili chicken	Cubes of chicken marinated in vinegar and garlic paste and salt. Coated in cornflour and egg batter and fried. These pieces are then mixed with fried onions, capsicum, chillies and spring onions. This is cooked with soya sauce, vinegar and chilli sauce and a little water	Non-vegetarian
Chili oil	Red chili soaked in olive oil and fermented normally	Vegetables
Chocolate pastry	Baked dough made with flour covering Chocolate cream	Starch
Chutney	Tomatoes cooked in sugar syrup with flavouring agents	Fruit
Corn flakes	Ready-made	Starch
Cottage cheese	Casein coagulated and separated from whey water	Dairy
Cucumber	NA	Fruit
Cutlet (kabab)	Minced meat mixed with spices are mashed and made into cutlets. Coated in breadcrumbs, egg washed and fried	Non-vegetarian
Dahivada	Deep fried doughnuts are made with Urad Dal (Lentil) and dipped into spiced yoghurt gravy	Dairy
Dal kachori	A deep fried flour flat bread stuffed with lentils / peas / gram flour etc	Pulses
Dal pakoda	Lentil balls deep fried with onions and spices	Pulses
Dalia khichdi	Porridge of broken wheat and lentils dry roasted and cooked with spices. This is then boiled with water.	Starch
Dhokla	Lentil made into a paste and spiced with salt mustard. This is fermented and steamed	Pulses
Dry Bombay duck	Dry Fish fried and cooked with spicy gravy made with ginger, onion, garlic and chilis	Non-vegetarian
Egg curry	Boiled eggs (often fried after boiling) are cooked in spicy gravy	Non-vegetarian
Egg roll	Fried eggs are wrapped with wheat flour doughs rolled into flat breads, filled with salad	Non-vegetarian
Egg toast	Egg is beaten and bread is soaked into it and then fried lightly	Non-vegetarian
Fish chop	Boneless fish mixed with spices mashed and made into small patties and deep fried after coating in breadcrumbs and egg washed	Non-vegetarian
Fish finger	Boneless oblong fish fillets marinated, coated with breadcrumbs, egg washed and deep fried	Non-vegetarian
Fish head dal	Lentil with Fish Head	Non-vegetarian
Fish head vegetables	Vegetables with Fish Head	Non-vegetarian
Fish kachori	Fish filling is prepared with spices. This is filled in wheat flour roundels and fried	Non-vegetarian
French toast	Bread slices dipped in beaten egg diluted with milk and fried.	Starch
Fried dhoka	Bengal gram ground into a paste and set into diamond shapes. This is fried and cooked in spices	Pulses
Fried fish	Boneless fish fillets marinated, coated with breadcrumbs, egg washed and deep fried	Non-vegetarian
Fried lal saak	Red amaranth chopped and fried	Vegetables
Fried papad	Flat circular pieces made with pulse flour and sun dried. These are then roasted over flame.	Starch
Fried peanuts	Peanuts fried over sand	Pulses
Fried rice	Rice is soaked and it is boiled. Vegetable pieces are cut and fried. Rice is also fried. The vegetable pieces and rice are mixed and then soya sauce and other sauces are mixed to taste.	Starch
Fruit salad	Cut fruits served with little salt.	Fruit
Gajar halwa	Carrot is chopped and fried in ghee and garam masala. Milk and sugar is put into it and this is cooked till thickened	Starch
Ghoogni	After soaking overnight, the dried yellow peas are boiled with turmeric powder and salt. Then it is cooked with oil, onion, ginger, garlic, tomato and chili. After achieving the right consistency ghugni is ready to serve.	Pulses
Gola roti	Wheat flour made into a batter and pan fried	Starch
Guava	NA	Fruit
Gup chup	Wheat flour and semolina mixed in a proportion and fried into small spherical balls. These are then filled with mashed potato filling prepared with bengal gram salt, chillies, corriander leaves and tamarind water	Starch
Gur	Ready-made	Starch
Idli with sambar and coconut chutney	Rice and pulse are soaked overnight and ground into a fine paste . This is then fermented , put into moulds and steamed	Starch
Jalebi	Pulse Batter deep fried in heated oil in typical spiral shapes. It is then soaked in sugar syrup.	Starch
Keema curry	Minced mutton cooked in spices with little gravy	Non-vegetarian
Kellogg's chocos with milk	Milk is boiled and cooled and served with Chocos( readymade)	Starch
Khichdi	Rice and lentils are dry roasted and then mixed with spices . This is then boiled in water till soft	Starch
Khirer chop	Wheat flour envelopes filled with flavoured thickened and sweetened milk and dry fruits and deep fried. This is immersed in sugar syrup	Dairy
Litti	Wheat flour is made into dough and then shaped into big roundels. Ths is stuffed with a filling of bengal gram flour , spices and onion. This is then char grilled	Starch
Luchi	Refined wheat flour knead and made into a dough, made into roundels and rolled out into small flat circular breads. This is deep fried.	Starch
Maggi	Instant Noodles boiled in water and masala added to it which is provided in the packet	Starch
Malpoa	sweetend and thickened milk ( kheer) filled in refined wheat flour and flattened. This is fried and put into sugar syrup	Dairy
Mango murabba	Mango pieces are diced and seasoned with sugar , dry red chillies and preserved with excess sugar syrup	Fruit
Mango pickle	Mango pieces are cooked in spices and oil. This is sun dried and fermented. The mixture is kept in excess oil.	Vegetables
Marie biscuit	Ready-made	Starch
Masala dosa	Rice and pulse are soaked overnight and ground into a fine paste . This is then fermented , and made into a batter. This is fried on pans in round shapes. The crisp dosas are then filled with mashed potato prepared with spices	Starch
Masoor dal	Lentils are dry roasted and kept aside. Spices are added to oil and then the lentils are put into it, mixed and boiled till softened.	Pulses
Misti doi	Ready-made sweetened curd	Dairy
Mixed pickle	Vegetable pieces are cooked in spices and oil. This is sun dried and fermented. The mixture is kept in excess oil.	Vegetables
Mixed vegetable curry	Vegetables are cut into cubes and cooked with turmeric, ginger-garlic paste, and other spices in a broth.	Vegetables
Mixed vegetables	Vegetables are cut and cooked with turmeric, ginger-garlic paste, and other spices and water is dried up.	Vegetables
Momo	Wheat flour pockets stuffed with chicken fillings and steamed	Pulses
Moori masala	Puffed rice is mixed with chopped onions, cucumber, tomato, very little oil and spices	Starch
Mung dal	Mung are dry roasted and kept aside. Spices are added to oil and then the lentils are put into it, mixed and boiled till softened.	Pulses
Mutton biryani	Rice and meat mixed with spices, cooked over low heat for a long time.	Non-vegetarian
Mutton curry	Mutton pieces and potato pieces are pressure cooked in a spicy broth and simmered till soft.	Non-vegetarian
Mutton liver curry	Mutton liver pieces cooked in a spices and simmered till soft. The water is dried completely.	Non-vegetarian
Omelet	The egg is beaten and fried in oil.	Non-vegetarian
Onion pakoda	Onion is chopped and then mixed with bengal gram flour preseasoned with salt and spices like ajwain. This mix is made into small roundels and then deep fried.	Starch
Orange	Peeled fresh orange	Fruit
Palak paneer	Cottage Cheese with Spinach	Dairy
Paneer curry	Paneer cubes mixed with spices and simmered.	Dairy
Panta rice	Boiled rice fermented in excess water	Starch
Papri chat	Refined wheat flour made into small flat circular pieces and fried. This is then mixed with boiled potato cubes , chopped onions, cucumber, tomatoes, corriander leaves, lemon juice, chaat massala and other spices. Beaten curd and tamarind chutney is poured on this	Starch
Paratha	Refined wheat flour made into a dough and this is rolled out in triangles and fried.	Starch
Plain dosa	Ground rice soaked overnight and fermented into pan cake batter to fry very thin pan cakes	Starch
Poached egg (oil)	Egg is broken and put in heated pan in little oil, sunny side up	Non-vegetarian
Poached egg (water)	Egg is broken and put in heated pan with boiling water	Non-vegetarian
Polao	Yakne (flavoured water) is prepared by boiling whole spices in water. Later rice is steamed in this water. Saffron and dry fruits are used to garnish the rice after proper seasoning.	Starch
Posto bata	Poppy seeds ground coarsely with mustard oil	Vegetables
Potato chips	Ready-made	Starch
Potato chop with puffed rice	Mashed potato prepared with spices and fried in small balls. Served with puffed rice	Starch
Potato curry	Potatoes are diced and cooked iin oil and spices. This is then simmered for sometime till the potatoes are softened	Starch
Potato ivy gourd curry	Potato & pointed gourd broth	Starch
Potato ladies finger curry	Ladies finger is cut into about 2 inch pieces and fried lightly after coating with salt and turmeric. Potatoes are diced and fried in the same mannner. These vegetables are then mixed with spices and then simmered. The water is dried almost completely.	Starch
Potato paneer	Cottage cheese and potatoes	Dairy
Potato raw banana curry	Raw banana and potatoes are diced and fried in oil. This is then cooked in spicy broth	Vegetables
Puffed rice	Ready-made	Starch
Radish potato curry	Potato and radish are cut into pieces, fried in oil and spices and then cooked after adding water to it	Vegetables
Raita	Curd is beaten. Cucumber, tomatoes, onions, chilis are chopped and mixed with the curd. This is seasoned with salt and pepper and other spices.	Dairy
Rajma	Kidney beans soaked overnight and pressure cooked. Then it is mixed with spices and cooked till softened.	Pulses
Rasgolla	Well smashed channa/ cottage cheese is shaped as rondels and dipped in sugar syrup .	Dairy
Raw rice	Rice soaked and boiled and water is drained.	Starch
Rice papad	Ground rice batter is sun-dried to make circular shaped sheets and then fried.	Starch
Roasted peanut	Peanuts fried over sand	Pulses
Roasted potato	Potatoes are grilled in their skin	Starch
Rohu fish	At first fish is fried with turmeric powder then all the chopped onion, tomato, garlic, chili and added in oil and cooked with the fish and adequate amount of water.	Non-vegetarian
Rohu fish curry	Rohu fish is lightly fried with salt and turmeric. Then it is mixed with spices and lightly fried potatoes and then simmered in water till a broth is left.	Non-vegetarian
Rohu fish fry	Fried Rohu Fish	Non-vegetarian
Saag	Drumsticks are cut into about 4-inch pieces and lightly fried with spices.	Vegetables
Salad	Salad	Vegetables
Samosa	Triangular cups of refined wheat flour are first prepared. A potato filling is also prepared with spices. This is filled in the cups which are then sealed and then deep fried.	Starch
Sandesh	Cottage cheese sweetened with sugar and flavour and then made into different shapes.	Dairy
Sandwich (non-veg)	Bread slices filled with chicken filling and grilled	Starch
Semolina halwa	Semolina is dry roasted with sugar and then cooked and softened with water. Garam masala is addeed for flavour.	Starch
Semolina upma	Semolina cooked with curry leaves , mustard seeds and vegetable pieces . The final product is soft and mushy	Starch
Simay payesh	Vermicelli is cooked in milk with sugar, raisins and cashew.	Dairy
Soaked whole Bengal gram	Gram is soaked overnight	Pulses
Soya bean curry	Soya bean nuggets in lightly spiced broth	Pulses
Steamed rice	Rice soaked and boiled and water is drained.	Starch
Sukuti	Dry fish	Non-vegetarian
Sweet pancake	Rice flour made into a batter and pan fried. Sweetened filling is put into it and then it is rolled .	Starch
Tangra fish curry	Tangra fish in spicy broth	Non-vegetarian
Tarka	Green lentils boiled with spices	Pulses
Thukpa	Vegetables are boiled and drained. The stock is seasoned and served with pieces of boiled and julienned vegetables and boiled noodles	Starch
Uttapam with sambar and coconut chutney	Ground rice soaked overnight and fermented into pan cake batter to fry thik pan cakes. Lentil soup with vegetables is made using Sambar spices	Starch
Vanilla cake	Refined wheat flour made into a batter with milk and egg. Baking soda is added to it along with vanilla essence. This is then baked and then topped with icing.	Starch
Vanilla ice cream	Milk, heavy cream, sugar, vanilla essence are blended until smooth. The mixture is freezed and served.	Dairy
Sprouts	Different gram seed soaked overnight and germined	Vegetables
Vegetable chow mein	Vegetables are cut into small pieces and fried lightly. This is then mixed and tossed with boiled noodles and sauces. Vinegar is also added.	Starch
Vegetable pasta	Vegetables are cut into small pieces and fried lightly. This is then mixed and tossed with boiled pasta and sauces. Vinegar is also added.	Starch
Vegetable sandwich	Vegetables are boiled and and mashed into a filling and seasoned with salt and pepper. Filling is put betweeen 2 slices of bread and toasted in a sandwich maker	Starch
Vegetable soup	Vegetables are boiled and drained. The stock is seasoned and served with pieces of boiled and chopped vegetables	Vegetables
Vetki fish curry with cauliflower	Vetki fish in lightly spiced gravy / broth with caulifower	Non-vegetarian
Yoghurt	Milk is curdled with previous culture.	Dairy

## Sheet: Nutrition_data_WB_ingredients
Id	Dish	Recipe_No	Ingredient	Amt_gm	Carb_gm	Protein_gm	Fat_gm	Energy_kcal
315	Aloo barbati fry	1	Green bean	25	1.125	0.425	0.025	6.5
398	Aloo barbati fry	1	Oil	10	0	0	10	90
558	Aloo barbati fry	1	Potato	30	6.78	0.48	0.03	29.1
633	Aloo barbati fry	1	Ridge gourd	35	1.19	0.175	0.035	5.95
399	Aloo bhaja	2	Oil	20	0	0	20	180
559	Aloo bhaja	2	Potato	50	11.3	0.3	0.05	48.5
776	Aloo bhaja	2	Salt	NULL	NULL	NULL	NULL	NULL
400	Aloo bhaja	3	Oil	15	0	0	15	135
560	Aloo bhaja	3	Potato	30	6.78	48	0.03	29.1
777	Aloo bhaja	3	Salt	NULL	NULL	NULL	NULL	NULL
380	Aloo bhate	4	Mustard oil	7	0	0	7	63
561	Aloo bhate	4	Potato	30	6.78	48	0.03	29.1
778	Aloo bhate	4	Salt	NULL	NULL	NULL	NULL	NULL
22	Aloo chokha	5	Bengal gram	20	12.18	3.42	1.06	72
189	Aloo chokha	5	Curry leaves	3	0.561	0.183	0.003	3.24
401	Aloo chokha	5	Oil	5	0	0	5	45
487	Aloo chokha	5	Onion	20	2.22	0.24	0.02	10
562	Aloo chokha	5	Potato	120	17.87	1.85	0.28	350.4
779	Aloo chokha	5	Spices	NULL	NULL	NULL	NULL	NULL
238	Aloo chop	6	Garlic	5	1.49	0.315	0.005	7.25
276	Aloo chop	6	Ginger	5	0.3	0.02	0.05	0.42
402	Aloo chop	6	Oil	20	0	0	20	180
488	Aloo chop	6	Onion	20	2.22	0.24	0.02	10
563	Aloo chop	6	Potato	30	3.18	0.27	0.06	14.4
677	Aloo chop	6	Tomato	10	3.6	0.19	0.01	2.3
763	Aloo chop	6	Spices	NULL	NULL	NULL	NULL	NULL
62	Aloo dum	7	Cardamom	2	0.742	0.185	0.045	3.95
115	Aloo dum	7	Cinnamon	2	0.842	0.204	0.044	4.58
128	Aloo dum	7	Clove	2	0.92	0.104	0.178	5.72
175	Aloo dum	7	Cumin seeds	3	1.098	0.561	0.45	10.68
239	Aloo dum	7	Garlic	5	1.49	0.315	0.005	7.25
277	Aloo dum	7	Ginger	5	0.3	0.02	0.05	0.42
403	Aloo dum	7	Oil	20	0	0	20	180
489	Aloo dum	7	Onion	20	2.22	0.24	0.02	10
564	Aloo dum	7	Potato	30	3.18	0.27	0.06	14.4
678	Aloo dum	7	Tomato	10	3.6	0.19	0.01	2.3
706	Aloo dum	7	Turmeric	3	2.08	0.189	0.153	10.47
780	Aloo dum	7	Spices and seasoning	NULL	NULL	NULL	NULL	NULL
100	Aloo kabli	8	Chickpea	75	45.675	128.25	3.975	270
158	Aloo kabli	8	Cucumber	60	1.5	0.24	0.06	7.8
337	Aloo kabli	8	Lemon juice	5	0.555	0.05	0.045	2.85
490	Aloo kabli	8	Onion	50	5.55	0.6	0.05	25
565	Aloo kabli	8	Potato	80	18.08	1.28	0.08	77.6
679	Aloo kabli	8	Tomato	50	1.8	0.95	0.05	11.5
781	Aloo kabli	8	Spices	NULL	NULL	NULL	NULL	NULL
36	Aloo papaya curry	9	Black cumin	2	0.732	0.374	0.3	7.12
316	Aloo papaya curry	9	Green chilis	2	0.06	0.558	0.02	0.58
381	Aloo papaya curry	9	Mustard oil	10	0	0	10	90
544	Aloo papaya curry	9	Papaya	60	3.42	0.42	0.12	16.2
566	Aloo papaya curry	9	Potato	60	14.56	0.46	0.06	58.2
782	Aloo papaya curry	9	Seasoning	NULL	NULL	NULL	NULL	NULL
232	Aloo paratha	10	Flour	60	44.34	6.6	0.54	208.8
404	Aloo paratha	10	Oil	10	0	0	10	90
567	Aloo paratha	10	Potato	40	9.04	0.64	0.04	38.8
652	Aloo paratha	10	Sugar	3	2.98	0	0	11.94
405	Aloo posto	11	Oil	20	0	0	20	180
557	Aloo posto	11	Posto	40	5.08	6.22	1.02	140
568	Aloo posto	11	Potato	60	6.36	0.54	0.12	28.8
406	Aloo tikiya	12	Oil	5	0	0	5	45
491	Aloo tikiya	12	Onion	20	2.22	0.24	0.02	10
569	Aloo tikiya	12	Potato	120	17.87	1.85	0.28	350.4
2	Amaranth fry	13	Amaranth	75	5.55	2.1	0.3	33
407	Amaranth fry	13	Oil	10	0	0	10	90
783	Amaranth fry	13	Salt	NULL	NULL	NULL	NULL	NULL
7	Banana	14	Banana	75	27.2	1.2	0.3	116
10	Bean and radish	15	Bean	25	7.45	1.85	0.25	39.5
408	Bean and radish	15	Oil	5	0	0	5	45
599	Bean and radish	15	Radish	25	1.64	0.19	0.03	33.75
23	Bengal gram dal	16	Bengal gram	50	29.9	10.4	2.8	186
136	Bengal gram dal	16	Coconut	10	1.3	0.45	4.16	44.4
167	Bengal gram dal	16	Cumin	4	1.46	0.748	0.6	14.24
311	Bengal gram dal	16	Ginger paste	5	0.615	0.115	0.045	3.35
409	Bengal gram dal	16	Oil	10	0	0	10	90
680	Bengal gram dal	16	Tomato	40	1.44	0.76	0.04	9.2
784	Bengal gram dal	16	Spices	NULL	NULL	NULL	NULL	NULL
785	Bengal gram dal	16	Seasoning	NULL	NULL	NULL	NULL	NULL
103	Bhel puri	17	Chili	2	0.06	0.05	0.01	0.58
159	Bhel puri	17	Cucumber	10	0.25	0.04	0.01	1.3
410	Bhel puri	17	Oil	3	0	0	3	27
492	Bhel puri	17	Onion	15	1.66	0.18	0.015	7.5
592	Bhel puri	17	Puffed rice	50	36.8	3.75	0.05	162.5
681	Bhel puri	17	Tomato	15	0.54	0.135	0.03	3
786	Bhel puri	17	Spices	NULL	NULL	NULL	NULL	NULL
787	Bhel puri	17	Chutney	NULL	NULL	NULL	NULL	NULL
3	Chicken biryani	18	Apricot	25	18.35	0.4	0.175	76.5
63	Chicken biryani	18	Cardamom	5	2.1	0.51	0.11	11.45
94	Chicken biryani	18	Chicken	70	0	18.13	0.42	76.3
116	Chicken biryani	18	Cinnamon	4	3.24	0.16	0.041	9.8
123	Chicken biryani	18	Clarified butter	15	0	0	15	135
129	Chicken biryani	18	Clove	4	1.84	0.208	0.356	11.44
181	Chicken biryani	18	Curd	75	2.25	2.325	3	45
240	Chicken biryani	18	Garlic	5	1.49	0.315	0.005	7.25
278	Chicken biryani	18	Ginger	5	0.615	0.115	0.045	3.35
493	Chicken biryani	18	Onion	40	4.44	0.48	0.04	20
617	Chicken biryani	18	Rice	70	55.3	4.48	0.28	242.2
765	Chicken biryani	18	Mace	NULL	NULL	NULL	NULL	NULL
766	Chicken biryani	18	Nutmeg	NULL	NULL	NULL	NULL	NULL
767	Chicken biryani	18	Spices	NULL	NULL	NULL	NULL	NULL
4	Mutton biryani	19	Apricot	25	18.35	0.4	0.175	76.5
64	Mutton biryani	19	Cardamom	5	2.1	0.51	0.11	11.45
117	Mutton biryani	19	Cinnamon	4	3.24	0.16	0.041	9.8
124	Mutton biryani	19	Clarified butter	15	0	0	15	155.2
130	Mutton biryani	19	Clove	4	1.84	0.208	0.356	11.44
182	Mutton biryani	19	Curd	75	2.25	2.325	3	45
207	Mutton biryani	19	Egg	100	0	13.3	13.3	173
241	Mutton biryani	19	Garlic	5	1.49	0.315	0.005	7.25
279	Mutton biryani	19	Ginger	5	0.615	0.115	0.045	3.35
388	Mutton biryani	19	Mutton	80	0	14.52	10.64	76.3
494	Mutton biryani	19	Onion	40	4.44	0.48	0.04	20
570	Mutton biryani	19	Potato	40	9.04	0.64	0.04	38.8
618	Mutton biryani	19	Rice	70	55.3	4.48	0.28	242.2
768	Mutton biryani	19	Mace	NULL	NULL	NULL	NULL	NULL
769	Mutton biryani	19	Nutmeg	NULL	NULL	NULL	NULL	NULL
770	Mutton biryani	19	Spices	NULL	NULL	NULL	NULL	NULL
34	Bitter gourd fry	20	Bitter gourd	30	1.26	0.48	0.06	7.5
411	Bitter gourd fry	20	Oil	10	0	0	10	90
788	Bitter gourd fry	20	Spices	NULL	NULL	NULL	NULL	NULL
208	Boiled eggs	21	Egg	50	0	6.65	6.65	86.5
339	Boiled pulse	22	Lentil	40	23.6	10.04	0.28	137.2
789	Boiled pulse	22	Seasoning	NULL	NULL	NULL	NULL	NULL
24	Boiled whole Bengal gram	23	Bengal gram	50	30.45	8.55	2.65	180
790	Boiled whole Bengal gram	23	Seasoning	NULL	NULL	NULL	NULL	NULL
147	Bori curry	24	Coriander powder	5	1.08	0.705	0.805	14.4
176	Bori curry	24	Cumin seeds	5	1.83	0.935	0.75	17.8
280	Bori curry	24	Ginger	10	1.23	0.23	0.09	6.7
340	Bori curry	24	Lentil	100	59	25.1	0.7	343
412	Bori curry	24	Oil	20	0	0	20	180
707	Bori curry	24	Turmeric	5	3.47	0.315	0.255	17.45
791	Bori curry	24	Red chili powder	NULL	NULL	NULL	NULL	NULL
40	Sandwich (non-veg)	25	Bread	60	31.14	4.68	0.42	147
47	Sandwich (non-veg)	25	Butter	5	0	0	4.05	36.45
70	Sandwich (non-veg)	25	Carrot	15	1.59	0.135	0.03	7.2
95	Sandwich (non-veg)	25	Chicken	50	0	12.45	0.3	54.5
160	Sandwich (non-veg)	25	Cucumber	15	0.375	0.06	0.015	1.95
495	Sandwich (non-veg)	25	Onion	20	2.22	0.24	0.02	10
682	Sandwich (non-veg)	25	Tomato	10	3.6	0.19	0.01	2.3
792	Sandwich (non-veg)	25	Seasoning	NULL	NULL	NULL	NULL	NULL
222	Brinjal bhaja	26	Eggplant	70	2.8	0.98	0.21	16.8
413	Brinjal bhaja	26	Oil	30	0	0	30	270
712	Brinjal bhaja	26	Turmeric powder	5	3.47	0.315	0.255	17.45
793	Brinjal bhaja	26	Salt	NULL	NULL	NULL	NULL	NULL
177	Brinjal bharta	27	Cumin seeds	2	0.73	0.37	0.3	7.12
223	Brinjal bharta	27	Eggplant	50	2	0.7	0.15	12
281	Brinjal bharta	27	Ginger	5	0.61	0.11	0.04	3.35
317	Brinjal bharta	27	Green chilis	2	0.06	0.06	0.01	0.58
382	Brinjal bharta	27	Mustard oil	15	0	0	15	135
496	Brinjal bharta	27	Onion	20	2.22	0.24	0.02	10
653	Brinjal bharta	27	Sugar	5	4.97	0.005	0	19.9
683	Brinjal bharta	27	Tomato	20	0.72	0.18	0.04	4
5	Butterscotch pastry	28	Baking soda	10	0	0	0	0
48	Butterscotch pastry	28	Butter	50	0	0	40.5	364.5
61	Butterscotch pastry	28	Caramelised sugar	30	29.82	0	0	119.4
209	Butterscotch pastry	28	Egg	50	0	6.65	6.65	86.5
362	Butterscotch pastry	28	Milk	75	3.3	2.4	3.075	50.25
611	Butterscotch pastry	28	Refined wheat flour	100	73.9	11	0.9	348
654	Butterscotch pastry	28	Sugar	30	29.82	0	0	119.4
739	Butterscotch pastry	28	Heavy cream	50	1.85	1.35	9.5	98
52	Cabbage curry	29	Cabbage	80	1.44	0.08	3.68	21.6
140	Cabbage curry	29	Coriander leaves	5	0.165	0.03	0.315	2.2
178	Cabbage curry	29	Cumin seeds	10	1.87	1.5	3.66	35.6
414	Cabbage curry	29	Oil	10	0	0	10	90
794	Cabbage curry	29	Spices	NULL	NULL	NULL	NULL	NULL
87	Cauliflower curry	30	Cauliflower	50	2	1.3	0.2	15
172	Cauliflower curry	30	Cumin paste	5	1.83	0.935	0.75	17.8
282	Cauliflower curry	30	Ginger	10	1.23	0.23	0.09	6.7
415	Cauliflower curry	30	Oil	20	0	0	20	180
684	Cauliflower curry	30	Tomato	30	1.08	0.27	0.06	6
795	Cauliflower curry	30	Spices and seasoning	NULL	NULL	NULL	NULL	NULL
31	Cauliflower pakoda	31	Bengal gram powder	150	87.15	33.75	7.8	553.5
88	Cauliflower pakoda	31	Cauliflower	100	2.6	0.4	4	30
416	Cauliflower pakoda	31	Oil	25	0	0	25	225
796	Cauliflower pakoda	31	Spices	NULL	NULL	NULL	NULL	NULL
83	Chaler payesh	32	Cashew	10	2.23	4.69	2.12	59.6
363	Chaler payesh	32	Milk	240	10.56	9.84	7.68	160.8
601	Chaler payesh	32	Raisin	10	7.46	0.03	0.18	30.8
619	Chaler payesh	32	Rice	20	15.24	1.5	0.2	69.2
655	Chaler payesh	32	Sugar	40	40	0	0	160
101	Chana	33	Chickpea	50	30.45	8.55	2.65	180
102	Chana	34	Chickpea	60	36.54	10.26	3.18	216
93	Chanachur	35	Chanachur	75	36.4	12.9	23.6	195
735	Chapati	36	Whole flour	100	64.17	10.57	1.53	1340
29	Chatu gola	37	Bengal gram flour	75	43.575	16.875	3.9	276.75
338	Chatu gola	37	Lemon juice	10	1.11	0.01	0.09	5.7
797	Chatu gola	37	Salt	NULL	NULL	NULL	NULL	NULL
53	Chicken momo with thukpa	38	Cabbage	45	0.81	0.045	2.07	12.15
71	Chicken momo with thukpa	38	Carrot	50	5.3	0.45	0.2	24
89	Chicken momo with thukpa	38	Cauliflower	50	2	1.3	0.2	15
242	Chicken momo with thukpa	38	Garlic	10	0.63	0.01	2.98	14.5
283	Chicken momo with thukpa	38	Ginger	7	0.161	0.063	0.861	4.69
497	Chicken momo with thukpa	38	Onion	40	0.48	0.04	4.44	20
727	Chicken momo with thukpa	38	Wheat flour	100	11	0.9	73.9	348
798	Chicken momo with thukpa	38	Chicken mince	75	19.425	0.45	NULL	81.75
799	Chicken momo with thukpa	38	Spices	NULL	NULL	NULL	NULL	NULL
65	Chicken tandoori	39	Cardamom	5	2.1	0.51	0.11	11.45
96	Chicken tandoori	39	Chicken	70	0	18.13	0.42	76.3
118	Chicken tandoori	39	Cinnamon	4	3.24	0.16	0.041	9.8
125	Chicken tandoori	39	Clarified butter	20	0	0	20	180
131	Chicken tandoori	39	Clove	5	2.3	0.26	0.445	14.3
183	Chicken tandoori	39	Curd	50	1.5	1.25	2	30
243	Chicken tandoori	39	Garlic	10	2.98	0.63	0.01	14.5
284	Chicken tandoori	39	Ginger	10	1.23	0.23	0.09	6.7
333	Chicken tandoori	39	Honey	10	7.95	0.03	0	31.9
498	Chicken tandoori	39	Onion	40	4.44	0.48	0.04	0.1
737	Chicken tandoori	39	Yoghurt	25	0.75	7.75	1	15
771	Chicken tandoori	39	Mace	NULL	NULL	NULL	NULL	NULL
772	Chicken tandoori	39	Nutmeg	NULL	NULL	NULL	NULL	NULL
773	Chicken tandoori	39	Red chili powder	NULL	NULL	NULL	NULL	NULL
774	Chicken tandoori	39	Spices	NULL	NULL	NULL	NULL	NULL
19	Chidwa polao	40	Beans and spices	25	1.12	0.42	0.02	6.5
499	Chidwa polao	40	Onion	30	3.33	0.36	0.03	15
571	Chidwa polao	40	Potato	40	9.04	0.64	0.04	38.8
630	Chidwa polao	40	Rice flakes	60	46.38	3.96	0.72	207.6
607	Chili oil	41	Red chili	2	0.18	0.038	0.008	0.8
740	Chili oil	41	Olive oil	5	0	0	5	45
55	Chili chicken	42	Capsicum	15	0.645	0.195	0.045	3.6
97	Chili chicken	42	Chicken	75	0	19.425	0.45	81.75
112	Chili chicken	42	Chili sauce	5	4	0	0.335	19
150	Chili chicken	42	Corn flour	15	11.55	1.035	0.585	54.15
244	Chili chicken	42	Garlic	5	1.49	0.31	0.005	7.25
285	Chili chicken	42	Ginger	5	0.61	0.11	0.04	3.35
318	Chili chicken	42	Green chilis	2	0.06	0.06	0.01	0.58
417	Chili chicken	42	Oil	20	0	0	20	180
500	Chili chicken	42	Onion	20	2.22	0.24	0.02	10
645	Chili chicken	42	Soya sauce	5	1.64	0.079	0	6.981
705	Chili chicken	42	Tomato sauce	5	1.3	0	0	19.5
6	Chocolate pastry	43	Baking soda	10	0	0	0	0
49	Chocolate pastry	43	Butter	50	0	0	40.5	364.5
210	Chocolate pastry	43	Egg	50	0	6.65	6.65	86.5
364	Chocolate pastry	43	Milk	75	3.3	2.4	3.075	50.25
612	Chocolate pastry	43	Refined wheat flour	100	73.9	11	0.9	348
656	Chocolate pastry	43	Sugar	30	29.82	0	0	119.4
741	Chocolate pastry	43	Heavy cream	50	1.85	1.35	9.55	98
742	Chocolate pastry	43	Chocolate	50	30.5	2.45	15.5	273
195	Chutney	44	Date	15	11.37	0.06	0.375	47.55
657	Chutney	44	Sugar	15	15	0	0	60
685	Chutney	44	Tomato	20	7.2	0.02	0.38	4.6
196	Chutney	45	Date	25	18.95	0.62	0.1	79.25
360	Chutney	45	Mango pulp	20	3.38	0.12	0.08	14.8
658	Chutney	45	Sugar	100	99.4	0.1	0	398
686	Chutney	45	Tomato	70	2.52	0.63	0.14	14
149	Corn flakes	46	Corn flakes	100	30.5	5.7	0.4	146
151	Cottage cheese	47	Cottage cheese	100	1.2	24.1	20	265
161	Cucumber	48	Cucumber	75	1.875	0.3	0.075	9.75
98	Chicken curry (murgir jhol)	49	Chicken	75	0	19.425	0.45	81.75
119	Chicken curry (murgir jhol)	49	Cinnamon	5	4	3.24	0.16	0.041
132	Chicken curry (murgir jhol)	49	Clove	5	4	1.84	0.2	0.35
184	Chicken curry (murgir jhol)	49	Curd	50	1.5	1.25	2	30
245	Chicken curry (murgir jhol)	49	Garlic	5	1.49	0.31	0.005	7.25
286	Chicken curry (murgir jhol)	49	Ginger	5	0.61	0.11	0.04	3.35
352	Chicken curry (murgir jhol)	49	Mace	3	1.4	0.19	0.73	13.11
395	Chicken curry (murgir jhol)	49	Nutmeg	3	0.33	0.03	0.012	1.56
418	Chicken curry (murgir jhol)	49	Oil	15	0	0	15	135
501	Chicken curry (murgir jhol)	49	Onion	20	2.22	0.24	0.02	10
800	Chicken curry (murgir jhol)	49	Red chili powder	NULL	NULL	NULL	NULL	NULL
44	Cutlet (kabab)	50	Bread crumbs	80	41.52	6.24	0.56	196
246	Cutlet (kabab)	50	Garlic	10	2.98	0.63	0.01	14.5
287	Cutlet (kabab)	50	Ginger	10	1.23	0.23	0.09	6.7
376	Cutlet (kabab)	50	Minced meat	70	0	12.95	9.31	135.8
419	Cutlet (kabab)	50	Oil	50	0	0	50	450
502	Cutlet (kabab)	50	Onion	30	3.33	0.36	0.03	15
802	Cutlet (kabab)	50	Spices	NULL	NULL	NULL	NULL	NULL
168	Dahivada	51	Cumin	30	0.68	8.3	0.07	30
319	Dahivada	51	Green chilis	5	0.145	0.15	0.03	1.45
420	Dahivada	51	Oil	75	0	0	75	337.05
717	Dahivada	51	Urad lentil	100	22.3	57.6	1.7	335
738	Dahivada	51	Yoghurt	150	4.4	4.75	6	90
750	Dahivada	51	Spices	NULL	NULL	NULL	NULL	NULL
751	Dahivada	51	Tamarind sauce	NULL	NULL	NULL	NULL	NULL
169	Dal kachori	52	Cumin	10	0.26	1.87	0.23	10
347	Dal kachori	52	Lentil/pea/gram flour	40	23.6	10.04	0.28	137.2
387	Dal kachori	52	Musud dal	50	20.8	55	1.2	287.6
421	Dal kachori	52	Oil	75	0	0	75	337.05
613	Dal kachori	52	Refined wheat flour	80	9.44	55	1.2	287.6
752	Dal kachori	52	Asafoetida	NULL	NULL	NULL	NULL	NULL
753	Dal kachori	52	Spices	NULL	NULL	NULL	NULL	NULL
288	Dal pakoda	53	Ginger	2	0.24	0.04	0.018	1.34
320	Dal pakoda	53	Green chilis	2	0.06	0.058	0.012	0.58
341	Dal pakoda	53	Lentil	20	11.8	5.02	0.14	68.6
422	Dal pakoda	53	Oil	20	0	0	20	180
503	Dal pakoda	53	Onion	10	1.26	0.18	0.01	5.9
72	Dalia khichdi	54	Carrot	30	3.18	0.27	0.12	14.4
194	Dalia khichdi	54	Dalia	50	5.7	38.75	1.75	130.5
326	Dalia khichdi	54	Green gram	50	10.5	4.916	2	166.7
342	Dalia khichdi	54	Lentil	40	23.6	10.04	0.28	137.2
423	Dalia khichdi	54	Oil	10	0	0	10	90
556	Dalia khichdi	54	Porridge	35	18.655	10.465	2.59	138.95
743	Dalia khichdi	54	Potato	30	6.78	0.48	0.03	29.1
754	Dalia khichdi	54	Spices	NULL	NULL	NULL	NULL	NULL
25	Dhokla	55	Bengal gram	20	15.6	42.95	0.28	164.5
190	Dhokla	55	Curry leaves	5	0.935	0.305	0.05	5.4
289	Dhokla	55	Ginger	20	0.46	5.96	0.18	13.4
321	Dhokla	55	Green chilis	5	0.145	0.15	0.03	1.45
343	Dhokla	55	Lentil	80	47.2	20.08	0.56	274.4
385	Dhokla	55	Mustard seed	10	2.38	2	3.97	54.1
424	Dhokla	55	Oil	20	0	0	20	180
39	Dry Bombay duck	56	Bombay duck dry fish	80	14.3	2.2	2.5	89
104	Dry Bombay duck	56	Chili	10	0.29	0.3	0.06	18.6
290	Dry Bombay duck	56	Ginger	15	0.315	4.47	0.315	10.05
425	Dry Bombay duck	56	Oil	25	0	0	25	225
504	Dry Bombay duck	56	Onion	50	1.94	8.3	0.5	45
744	Dry Bombay duck	56	Garlic	20	5.96	1.26	0.02	29
755	Dry Bombay duck	56	Salt	NULL	NULL	NULL	NULL	NULL
41	Egg toast	57	Bread	50	25.95	3.9	0.35	122.5
211	Egg toast	57	Egg	60	0	8.1	8.22	108.6
426	Egg toast	57	Oil	20	0	0	20	180
212	Egg curry	58	Egg	50	0	6.65	6.65	56.5
310	Egg curry	58	Ginger garlic paste	20	1.413	12.475	0.625	28.05
383	Egg curry	58	Mustard oil	15	0	0	15	135
505	Egg curry	58	Onion	10	0.6	1.22	0.01	5
687	Egg curry	58	Tomato	15	1.22	0.24	0.04	4
804	Egg curry	58	Turmeric powder	NULL	NULL	NULL	NULL	NULL
805	Egg curry	58	Chili powder	NULL	NULL	NULL	NULL	NULL
806	Egg curry	58	Coriander powder	NULL	NULL	NULL	NULL	NULL
807	Egg curry	58	Cumin powder	NULL	NULL	NULL	NULL	NULL
213	Poached egg (oil)	59	Egg	50	0	6.65	6.65	86.5
427	Poached egg (oil)	59	Oil	5	0	0	5	45
214	Poached egg (water)	60	Egg	50	0	6.65	6.65	86.5
162	Egg roll	61	Cucumber	20	0.5	0.08	0.02	2.6
215	Egg roll	61	Egg	50	0	6.65	6.65	86.5
428	Egg roll	61	Oil	15	0	0	15	135
506	Egg roll	61	Onion	20	2.22	0.24	0.02	10
728	Egg roll	61	Wheat flour	75	55.425	8.25	0.675	261
33	Fish chop	62	Besan	20	8.42	4.28	2.1	43
45	Fish chop	62	Bread crumbs	75	38.925	5.85	0.525	183.75
216	Fish chop	62	Egg	50	0	6.65	6.65	86.5
226	Fish chop	62	Fish	60	1.5	7.45	0.45	39.5
247	Fish chop	62	Garlic	5	1.49	0.315	0.005	7.25
291	Fish chop	62	Ginger	5	0.3	0.02	0.04	6.5
429	Fish chop	62	Oil	20	0	0	20	180
507	Fish chop	62	Onion	20	2.22	0.24	23.1	275.34
764	Fish chop	62	Spices	NULL	NULL	NULL	NULL	NULL
46	Fish finger	63	Bread crumbs	40	2.89	2.12	3.89	46.23
217	Fish finger	63	Egg	50	0	6.65	6.65	56.5
227	Fish finger	63	Fish	60	1.89	8.7	1.89	52
248	Fish finger	63	Garlic	25	0.02	0.12	0	7.45
292	Fish finger	63	Ginger	20	1.413	12.475	0.625	28.05
430	Fish finger	63	Oil	50	0	0	50	450
508	Fish finger	63	Onion	30	1.8	7.2	0.4	40
218	Fried fish	64	Egg	40	0	5.32	5.32	69.2
228	Fried fish	64	Fish	60	1.5	7.45	0.4	39.5
249	Fried fish	64	Garlic	5	1.49	0.315	0.005	7.25
293	Fried fish	64	Ginger	5	0.3	0.02	0.05	6.42
431	Fried fish	64	Oil	10	0	0	10	90
509	Fried fish	64	Onion	20	2.22	0.034	0.02	10
230	Fish head dal	65	Fish head	50	2.2	8.3	0.7	48.5
250	Fish head dal	65	Garlic	15	4.47	0.945	0.015	21.75
294	Fish head dal	65	Ginger	20	2.46	0.46	0.18	13.4
344	Fish head dal	65	Lentil	40	23.6	10.04	0.28	137.2
432	Fish head dal	65	Oil	40	0	0	40	360
510	Fish head dal	65	Onion	30	3.33	0.36	0.03	15
688	Fish head dal	65	Tomato	30	1.08	0.27	0.06	6
808	Fish head dal	65	Spices	NULL	NULL	NULL	NULL	NULL
809	Fish head dal	65	Seasoning	NULL	NULL	NULL	NULL	NULL
231	Fish head vegetables	66	Fish head	40	1.76	6.64	0.56	38.8
251	Fish head vegetables	66	Garlic	5	1.49	0.315	0.005	7.25
295	Fish head vegetables	66	Ginger	8	0.984	0.184	0.072	5.36
433	Fish head vegetables	66	Oil	25	0	0	25	225
511	Fish head vegetables	66	Onion	25	2.775	0.3	0.025	12.5
547	Fish head vegetables	66	Parwal	35	0.77	0.7	0.105	7
572	Fish head vegetables	66	Potato	30	6.78	0.48	0.03	29.1
598	Fish head vegetables	66	Pumpkin	30	1.38	0.42	0.03	7.5
649	Fish head vegetables	66	Spinach	20	0.58	0.4	0.14	5.2
689	Fish head vegetables	66	Tomato	25	0.9	0.225	0.05	5
719	Fish head vegetables	66	Vegetables	50	5.48	0.99	0.12	26.9
810	Fish head vegetables	66	Spices	NULL	NULL	NULL	NULL	NULL
811	Fish head vegetables	66	Seasoning	NULL	NULL	NULL	NULL	NULL
229	Fish kachori	67	Fish	50	1.7	9.7	0.3	48.5
434	Fish kachori	67	Oil	50	0	0	50	450
614	Fish kachori	67	Refined wheat flour	100	73.9	11	0.9	348
812	Fish kachori	67	Spices	NULL	NULL	NULL	NULL	NULL
42	French toast	68	Bread	40	20.76	3.12	0.28	98
141	French toast	68	Coriander leaves	5	0.315	0.165	0.03	2.2
219	French toast	68	Egg	30	0	3.99	3.99	51.9
435	French toast	68	Oil	10	0	0	10	90
512	French toast	68	Onion	15	1.665	0.18	0.015	7.5
26	Fried dhoka	69	Bengal gram	60	35.88	12.48	3.36	223.2
38	Fried dhoka	69	Black cumin seeds	15	5.49	2.8	2.25	53.4
436	Fried dhoka	69	Oil	40	0	0	40	360
550	Fried dhoka	69	Peanut	50	13.05	12.65	20.05	283.5
745	Fried dhoka	69	Ground coconut	20	2.6	0.9	8.32	88.8
252	Fried lal saak	70	Garlic	5	1.49	0.31	0.003	7.25
437	Fried lal saak	70	Oil	10	0	0	10	90
606	Fried lal saak	70	Red amaranth leaves	75	5.55	2.1	0.3	33
814	Fried lal saak	70	Seasoning	NULL	NULL	NULL	NULL	NULL
551	Fried peanuts	71	Peanut	30	8.01	7.86	11.94	171
11	Fried rice	72	Bean	25	1.12	0.425	0.025	6.5
56	Fried rice	72	Capsicum	30	1.29	0.39	0.09	7.2
73	Fried rice	72	Carrot	30	3.18	0.27	0.06	14.4
361	Fried rice	72	Meat	50	0	12.95	0.3	54.5
438	Fried rice	72	Oil	30	0	0	30	270
620	Fried rice	72	Rice	60	46.9	4.08	0.24	207
646	Fried rice	72	Soya sauce	5	0.245	0.4	0.03	2.65
659	Fried rice	72	Sugar	3	3	0	0	12
8	Fruit salad	73	Banana	50	13.6	0.6	0.15	58
163	Fruit salad	73	Cucumber	40	1	0.16	0.04	5.2
331	Fruit salad	73	Guava	50	5.6	0.45	0.15	25.5
553	Fruit salad	73	Pomegranate	30	4.35	0.48	0.03	19.5
674	Fruit salad	73	Sweet lime	60	4.38	0.42	0.18	21
74	Gajar halwa	74	Carrot	40	6.36	0.54	0.12	28.8
273	Gajar halwa	74	Ghee	40	0	0	40	360
335	Gajar halwa	74	Kaju	8	1.78	1.69	3.75	47.68
365	Gajar halwa	74	Milk	75	3.3	2.4	3.07	50.25
602	Gajar halwa	74	Raisin	5	3.73	0.09	0.015	15.4
660	Gajar halwa	74	Sugar	15	5	0	0	60
815	Gajar halwa	74	Garam masala	NULL	NULL	NULL	NULL	NULL
179	Ghoogni	75	Cumin seeds	5	1.83	0.93	0.75	17.8
197	Ghoogni	75	Dried yellow pea	50	28.25	9.85	0.55	157.5
439	Ghoogni	75	Oil	15	0	0	15	60
513	Ghoogni	75	Onion	25	2.77	0.3	0.025	12.5
690	Ghoogni	75	Tomato	30	1.08	0.27	0.06	6
440	Gola roti	76	Oil	20	0	0	20	180
729	Gola roti	76	Wheat flour	60	41.64	7.26	1.02	204.6
332	Guava	77	Guava	100	11.2	0.9	0.3	51
27	Gup chup	78	Bengal gram	30	17.94	6.24	1.68	111.6
105	Gup chup	78	Chili	5	0.15	0.145	0.03	1.45
142	Gup chup	78	Coriander leaves	10	0.63	0.33	0.06	4.4
441	Gup chup	78	Oil	50	0	0	50	450
573	Gup chup	78	Potato	50	11.3	0.8	0.05	48.5
641	Gup chup	78	Semolina	25	18.7	2.6	0.2	87
730	Gup chup	78	Wheat flour	100	73.9	11	0.9	348
816	Gup chup	78	Spices	NULL	NULL	NULL	NULL	NULL
334	Gur	79	Jaggery	100	84.87	1.85	0.16	1480
137	Idli with sambar and coconut chutney	80	Coconut	40	5.2	1.8	16.64	177.6
191	Idli with sambar and coconut chutney	80	Curry leaves	10	1.87	0.61	0.1	10.8
198	Idli with sambar and coconut chutney	80	Drumstick	60	2.22	1.5	0.06	15.6
386	Idli with sambar and coconut chutney	80	Mustard seed	15	3.57	3	5.955	81.15
545	Idli with sambar and coconut chutney	80	Papaya	40	2.28	0.28	0.08	10.8
596	Idli with sambar and coconut chutney	80	Pulse	50	29.3	12	0.7	173.5
621	Idli with sambar and coconut chutney	80	Rice	50	39.5	3.2	0.2	173
327	Jalebi	81	Green gram	100	56.7	24	1.3	334
366	Jalebi	81	Milk	50	2.2	1.6	2.05	33.5
637	Jalebi	81	Saffron	5	3.25	0.55	0.29	15.5
236	Keema curry	82	Garam masala	5	2.57	0.4	0.51	16.65
253	Keema curry	82	Garlic	15	4.47	0.99	0.01	21.75
296	Keema curry	82	Ginger	20	2.46	0.46	0.18	13.4
442	Keema curry	82	Oil	40	0	0	40	360
514	Keema curry	82	Onion	25	2.77	0.3	0.02	12.5
114	Kellogg\s chocos with milk	83	Chocos	100	30.5	5.7	0.4	146
367	Kellogg\s chocos with milk	83	Milk	200	8.8	6.4	8.2	134
328	Khichdi	84	Green gram	30	17.01	7.2	0.39	100.2
330	Khichdi	84	Green pea	15	2.38	1.08	0.01	13.95
443	Khichdi	84	Oil	10	0	0	10	90
574	Khichdi	84	Potato	30	6.78	0.48	0.03	29.1
622	Khichdi	84	Rice	40	31.28	2.72	0.2	138
817	Khichdi	84	Spices	NULL	NULL	NULL	NULL	NULL
84	Khirer chop	85	Cashew	25	5.55	5.3	11.3	149
368	Khirer chop	85	Milk	300	13.2	9.6	12.3	201
603	Khirer chop	85	Raisin	25	18.65	0.45	0.05	77
673	Khirer chop	85	Sugar syrup	250	248.5	0.25	0	995
1	Chicken korma	86	Almond	10	1.05	2.08	5.89	65.5
66	Chicken korma	86	Cardamom	5	2.1	0.51	0.11	11.45
85	Chicken korma	86	Cashew	10	2.23	2.12	4.69	59.6
99	Chicken korma	86	Chicken	75	0	19.4	0.45	81.75
120	Chicken korma	86	Cinnamon	4	3.24	0.16	0.041	9.8
126	Chicken korma	86	Clarified butter	40	0	0	40	360
133	Chicken korma	86	Clove	4	1.84	0.2	0.35	11.44
185	Chicken korma	86	Curd	50	1.5	1.55	2	30
254	Chicken korma	86	Garlic	20	5.96	1.26	0.02	29
297	Chicken korma	86	Ginger	20	2.46	0.46	0.18	13.4
353	Chicken korma	86	Mace	3	1.4	0.19	0.73	13.11
515	Chicken korma	86	Onion	30	3.33	0.36	0.03	15
604	Chicken korma	86	Raisin	5	3.73	0.09	0.015	15.4
608	Chicken korma	86	Red chili powder	5	1.58	0.79	0.31	12.3
818	Chicken korma	86	Spices	NULL	NULL	NULL	NULL	NULL
864	Chicken korma	86	Nutmeg	NULL	NULL	NULL	NULL	NULL
143	Litti	87	Coriander leaves	10	0.63	0.33	0.06	4.4
255	Litti	87	Garlic	20	5.96	1.26	0.02	29
298	Litti	87	Ginger	20	2.46	0.46	0.18	13.4
322	Litti	87	Green chilis	5	0.15	0.125	0.03	1.45
444	Litti	87	Oil	60	0	0	60	540
516	Litti	87	Onion	25	2.77	0.3	0.025	12.5
638	Litti	87	Sattu	40	21.28	8.8	2.8	154.8
731	Litti	87	Wheat flour	50	34.7	6.05	0.85	170.5
445	Luchi	88	Oil	20	0	0	20	180
609	Luchi	88	Refined flour	80	59.12	8.8	0.72	278.4
356	Maggi	89	Maggi	100	57.7	11.9	18.7	446
237	Malpoa	90	Garam masala	10	5.14	0.8	1.03	33.3
369	Malpoa	90	Milk	250	11	8	10.25	167.5
446	Malpoa	90	Oil	30	0	0	30	270
661	Malpoa	90	Sugar	100	100	0	0	400
206	Mango murabba	91	Dry red chili	15	4.74	2.38	0.93	36.9
358	Mango murabba	91	Mango	100	10.1	0.7	0.1	44
662	Mango murabba	91	Sugar	150	150	0	0	600
359	Mango pickle	92	Mango	25	2.52	0.17	0.02	11
447	Mango pickle	92	Oil	25	0	0	25	225
663	Mango pickle	92	Sugar	10	9.94	0	0	39.8
357	Marie biscuit	93	Maida	60	44.34	6.6	0.54	208.8
610	Marie biscuit	93	Refined oil	5	0	0	5	45
664	Marie biscuit	93	Sugar	35	35	0	0	140
111	Masala dosa	94	Chili powder	5	1.58	0.79	0.31	12.3
144	Masala dosa	94	Coriander leaves	5	0.315	0.165	0.03	2.2
148	Masala dosa	94	Coriander powder	2	0.43	0.28	0.32	5.76
174	Masala dosa	94	Cumin powder	5	1.83	0.93	0.75	17.8
192	Masala dosa	94	Curry leaves	5	0.93	0.3	0.05	5.4
225	Masala dosa	94	Fenugreek seed	1	0.44	0.27	0.05	3.33
299	Masala dosa	94	Ginger	15	1.84	0.3	0.13	10.05
323	Masala dosa	94	Green chilis	5	0.15	0.14	0.03	1.45
448	Masala dosa	94	Oil	25	0	0	25	225
517	Masala dosa	94	Onion	25	2.77	0.3	0.025	12.5
575	Masala dosa	94	Potato	30	6.73	0.48	0.03	29.1
623	Masala dosa	94	Rice	50	39.5	3.2	6.65	173
691	Masala dosa	94	Tomato	20	0.72	0.18	0.04	4
713	Masala dosa	94	Turmeric powder	3	2.08	0.18	0.153	10.47
718	Masala dosa	94	Urad lentil	40	22.6	7.88	0.44	126
170	Masoor dal	95	Cumin	5	1.83	0.935	0.75	17.8
345	Masoor dal	95	Lentil	30	17.7	7.53	0.21	102.9
449	Masoor dal	95	Oil	10	0	0	10	90
708	Masoor dal	95	Turmeric	5	3.47	0.315	0.255	17.45
171	Masoor dal	96	Cumin	5	1.83	0.935	0.75	17.8
346	Masoor dal	96	Lentil	40	23.6	10.04	0.28	137.2
450	Masoor dal	96	Oil	10	0	0	10	90
709	Masoor dal	96	Turmeric	5	3.47	0.315	0.255	17.45
819	Masoor dal	96	Seasoning	NULL	NULL	NULL	NULL	NULL
820	Masoor dal	96	Panch foron	NULL	NULL	NULL	NULL	NULL
370	Misti doi	97	Milk	100	4.4	3.2	4.1	67
665	Misti doi	97	Sugar	40	39.76	0.04	0	159.2
12	Mixed pickle	98	Bean	20	0.9	0.34	0.02	5.2
75	Mixed pickle	98	Carrot	30	3.18	0.27	0.06	14.4
348	Mixed pickle	98	Lotus stem	30	15.42	1.23	0.39	70.2
451	Mixed pickle	98	Oil	75	0	0	75	675
549	Mixed pickle	98	Pea	20	3.17	1.44	0.01	18.6
821	Mixed pickle	98	Spices	NULL	NULL	NULL	NULL	NULL
13	Mixed vegetable curry	99	Bean	30	1.35	0.51	0.03	7.8
57	Mixed vegetable curry	99	Capsicum	20	0.86	0.26	0.06	4.69
90	Mixed vegetable curry	99	Cauliflower	30	1.2	0.78	0.12	9
256	Mixed vegetable curry	99	Garlic	5	1.49	0.31	0.003	7.25
300	Mixed vegetable curry	99	Ginger	7	0.86	0.16	0.06	4.69
452	Mixed vegetable curry	99	Oil	30	0	0	30	270
518	Mixed vegetable curry	99	Onion	20	2.22	0.24	0.02	10
576	Mixed vegetable curry	99	Potato	40	9.04	0.64	0.04	38.8
692	Mixed vegetable curry	99	Tomato	25	0.9	0.22	0.05	5
14	Mixed vegetables	100	Bean	30	1.35	0.51	0.03	7.8
58	Mixed vegetables	100	Capsicum	20	0.86	0.26	0.06	4.69
91	Mixed vegetables	100	Cauliflower	30	1.2	0.78	0.12	9
257	Mixed vegetables	100	Garlic	5	1.49	0.31	0.003	7.25
301	Mixed vegetables	100	Ginger	7	0.86	0.16	0.06	4.69
453	Mixed vegetables	100	Oil	30	0	0	30	270
519	Mixed vegetables	100	Onion	20	2.22	0.24	0.02	10
577	Mixed vegetables	100	Potato	40	9.04	0.64	0.04	38.8
693	Mixed vegetables	100	Tomato	25	0.9	0.22	0.05	5
258	Momo	101	Garlic	20	5.96	1.25	0.01	29
454	Momo	101	Oil	30	0	0	30	270
520	Momo	101	Onion	50	5.55	0.6	0.05	25
732	Momo	101	Wheat flour	120	88.68	13.2	1.08	417.6
746	Momo	101	Chicken mince	75	NULL	19.42	0.45	81.75
747	Momo	101	Mixed vegetables	50	0.6	1.3	0.2	15
756	Momo	101	Spices	NULL	NULL	NULL	NULL	NULL
106	Moori masala	102	Chili	3	0.08	0.01	0.09	0.87
164	Moori masala	102	Cucumber	20	0.5	0.08	0.02	2.6
455	Moori masala	102	Oil	5	0	0	5	45
521	Moori masala	102	Onion	20	2.21	0.24	0.01	10
593	Moori masala	102	Puffed rice	50	36.8	3.75	0.05	162.5
694	Moori masala	102	Tomato	10	0.36	0.09	0.02	2
377	Mung dal	103	Mung	50	28.35	12	0.65	167
456	Mung dal	103	Oil	5	0	0	5	45
710	Mung dal	103	Turmeric	3	2.082	0.189	0.153	10.47
822	Mung dal	103	Seasoning	NULL	NULL	NULL	NULL	NULL
823	Mung dal	103	Panch foron	NULL	NULL	NULL	NULL	NULL
67	Mutton curry	104	Cardamom	3	1.26	0.3	0.06	6.87
121	Mutton curry	104	Cinnamon	5	4.05	0.2	0.06	12.35
134	Mutton curry	104	Clove	3	1.38	0.15	0.26	8.58
186	Mutton curry	104	Curd	50	1.5	1.55	2	30
203	Mutton curry	104	Dry fruit	20	9.69	2.3	4.72	90.4
259	Mutton curry	104	Garlic	25	2.68	0.56	0.006	13.05
274	Mutton curry	104	Ghee	50	0	0	50	450
302	Mutton curry	104	Ginger	30	3.69	0.69	0.27	20.1
354	Mutton curry	104	Mace	3	1.43	0.19	0.73	13.11
389	Mutton curry	104	Mutton	75	0	13.87	9.97	145.5
397	Mutton curry	104	Nutmeg	3	0.33	0.03	0.01	1.56
522	Mutton curry	104	Onion	50	5.55	0.6	0.05	25
578	Mutton curry	104	Potato	50	28.35	12	0.05	48.5
824	Mutton curry	104	Spices	NULL	NULL	NULL	NULL	NULL
68	Mutton liver curry	105	Cardamom	3	1.263	0.306	0.066	6.87
122	Mutton liver curry	105	Cinnamon	3	2.43	0.12	0.036	7.41
135	Mutton liver curry	105	Clove	3	0.723	0.069	0.177	4.77
260	Mutton liver curry	105	Garlic	20	5.96	1.26	0.02	29
303	Mutton liver curry	105	Ginger	20	2.46	0.46	0.18	13.4
457	Mutton liver curry	105	Oil	30	0	0	30	270
523	Mutton liver curry	105	Onion	30	3.33	0.36	0.03	15
695	Mutton liver curry	105	Tomato	30	1.08	0.27	0.06	6
748	Mutton liver curry	105	Mutton liver	50	NULL	10	1.5	53.5
757	Mutton liver curry	105	Mace	NULL	NULL	NULL	NULL	NULL
758	Mutton liver curry	105	Nutmeg	NULL	NULL	NULL	NULL	NULL
759	Mutton liver curry	105	Seasoning	NULL	NULL	NULL	NULL	NULL
760	Mutton liver curry	105	Spices	NULL	NULL	NULL	NULL	NULL
15	Thukpa	106	Bean	10	2.95	0.74	0.1	15.8
54	Thukpa	106	Cabbage	20	0.92	0.36	0.02	5.4
59	Thukpa	106	Capsicum	15	0.645	0.195	0.045	3.6
76	Thukpa	106	Carrot	20	2.12	0.18	0.04	9.6
113	Thukpa	106	Chili sauce	5	4	0	0.335	19
390	Thukpa	106	Noodle	50	33.5	3.85	2.35	170.5
458	Thukpa	106	Oil	20	0	0	20	180
524	Thukpa	106	Onion	15	1.66	0.18	0.015	7.5
647	Thukpa	106	Soya sauce	5	1.64	0.079	0	6.981
552	Roasted peanut	107	Peanut	50	13.35	13.2	19.9	285
220	Omelet	108	Egg	50	0	6.65	6.65	86.5
324	Omelet	108	Green chilis	2	0.06	0.06	0.01	0.58
459	Omelet	108	Oil	15	0	0	15	135
525	Omelet	108	Onion	15	1.66	0.18	0.015	7.5
30	Onion pakoda	109	Bengal gram flour	75	8.325	0.9	0.075	37.5
460	Onion pakoda	109	Oil	25	0	0	25	225
526	Onion pakoda	109	Onion	75	8.325	0.9	0.075	37.5
825	Onion pakoda	109	Spices	NULL	NULL	NULL	NULL	NULL
826	Onion pakoda	109	Salt	NULL	NULL	NULL	NULL	NULL
543	Orange	110	Orange	60	6.54	0.42	0.12	28.8
32	Brinjal pakoda	111	Bengal gram powder	50	29.5	11.25	2.6	184.5
37	Brinjal pakoda	111	Black cumin	10	3.66	1.87	1.5	35.6
224	Brinjal pakoda	111	Eggplant	50	2	0.7	0.15	12
461	Brinjal pakoda	111	Oil	35	0	0	35	315
762	Brinjal pakoda	111	Spices	NULL	NULL	NULL	NULL	NULL
152	Palak paneer	112	Cottage cheese	60	3.78	14.46	15.06	208.8
261	Palak paneer	112	Garlic	10	0.6	0.04	0.1	12.84
304	Palak paneer	112	Ginger	5	0.3	0.02	0.04	6.25
462	Palak paneer	112	Oil	15	0	0	15	135
650	Palak paneer	112	Spinach	100	2.9	2	0.7	26
696	Palak paneer	112	Tomato	10	3.6	0.19	0.01	2.3
153	Potato paneer	113	Cottage cheese	100	1.2	18.3	20.8	265
180	Potato paneer	113	Cumin seeds	5	1.83	0.935	0.75	17.8
463	Potato paneer	113	Oil	10	0	0	10	90
579	Potato paneer	113	Potato	75	16.95	1.2	0.075	72.75
697	Potato paneer	113	Tomato	50	1.8	0.45	0.1	10
827	Potato paneer	113	Seasoning	NULL	NULL	NULL	NULL	NULL
154	Paneer curry	114	Cottage cheese	75	0.9	13.725	15.6	198.75
828	Paneer curry	114	Spices	NULL	NULL	NULL	NULL	NULL
624	Panta rice	115	Rice	100	78.24	7.94	0.52	1491
464	Fried papad	116	Oil	5	0	0	5	45
597	Fried papad	116	Pulse	20	11.8	5.02	0.14	68.6
145	Papri chat	117	Coriander leaves	5	0.315	0.165	0.03	2.2
165	Papri chat	117	Cucumber	30	0.75	0.12	0.03	3.9
187	Papri chat	117	Curd	70	2.1	2.17	2.8	42
527	Papri chat	117	Onion	30	3.33	0.36	0.03	15
546	Papri chat	117	Papri	40	29.56	4.4	0.36	139.2
580	Papri chat	117	Potato	60	13.56	0.96	0.06	58.2
676	Papri chat	117	Tamarind chutney	10	6.74	0.31	0.01	28.3
698	Papri chat	117	Tomato	20	0.72	0.18	0.04	4
829	Papri chat	117	Spices	NULL	NULL	NULL	NULL	NULL
830	Papri chat	117	Chaat masala	NULL	NULL	NULL	NULL	NULL
233	Paratha	118	Flour	60	44.34	6.6	0.54	208.8
465	Paratha	118	Oil	10	0	0	10	90
666	Paratha	118	Sugar	3	2.98	0	0	11.94
865	Paratha	118	Salt	NULL	NULL	NULL	NULL	NULL
466	Plain dosa	119	Oil	20	0	0	20	180
631	Plain dosa	119	Rice flour	50	39.5	3.2	0	173
716	Plain dosa	119	Urad dal flour	40	23.96	9.8	0.48	138.8
127	Polao	120	Clarified butter	15	0	0	15	135
625	Polao	120	Rice	70	55.3	4.48	0.28	242.2
667	Polao	120	Sugar	5	10	0	0	40
720	Polao	120	Vegetables	60	3.19	1.08	0.15	18.4
831	Polao	120	Spices	NULL	NULL	NULL	NULL	NULL
832	Polao	120	Saffron	NULL	NULL	NULL	NULL	NULL
833	Polao	120	Seasoning	NULL	NULL	NULL	NULL	NULL
384	Posto bata	121	Mustard oil	10	0	0	10	90
555	Posto bata	121	Poppy seeds	30	11.04	6.51	5.79	122.4
50	Roasted potato	122	Butter	5	0	0	4.05	36.45
581	Roasted potato	122	Potato	100	14.89	1.54	0.23	292
591	Potato chips	123	Potato chips	50	11.82	0.97	15.8	181.84
467	Potato chop with puffed rice	124	Oil	5	0	0	5	45
582	Potato chop with puffed rice	124	Potato	30	6.78	0.48	0.03	29.1
594	Potato chop with puffed rice	124	Puffed rice	50	36.8	3.75	0.05	162.5
834	Potato chop with puffed rice	124	Spices	NULL	NULL	NULL	NULL	NULL
468	Potato curry	125	Oil	10	0	0	10	90
583	Potato curry	125	Potato	60	13.56	0.96	0.06	58.2
835	Potato curry	125	Spices	NULL	NULL	NULL	NULL	NULL
469	Potato ladies finger curry	126	Oil	10	0	0	10	90
584	Potato ladies finger curry	126	Potato	50	11.3	0.8	0.05	48.5
749	Potato ladies finger curry	126	Ladies finger	60	3.84	1.14	0.12	21
761	Potato ladies finger curry	126	Spices	NULL	NULL	NULL	NULL	NULL
9	Potato raw banana curry	127	Banana	50	4.18	0.37	0.043	24.4
262	Potato raw banana curry	127	Garlic	5	1.49	0.315	0.005	7.25
305	Potato raw banana curry	127	Ginger	5	0.3	0.02	0.04	6.5
470	Potato raw banana curry	127	Oil	15	0	0	15	135
528	Potato raw banana curry	127	Onion	20	2.22	0.24	0.02	10
585	Potato raw banana curry	127	Potato	30	3.18	0.27	0.06	14.4
35	Potato ivy gourd curry	128	Bitter gourd	30	6.4	0.42	0.62	18.2
471	Potato ivy gourd curry	128	Oil	15	0	0	15	135
529	Potato ivy gourd curry	128	Onion	20	2.22	0.24	0.02	10
586	Potato ivy gourd curry	128	Potato	30	3.18	0.27	0.06	14.4
595	Puffed rice	129	Puffed rice	100	77.68	7.47	1.62	1514
263	Radish potato curry	130	Garlic	5	1.49	0.315	0.005	7.25
472	Radish potato curry	130	Oil	15	0	0	15	135
530	Radish potato curry	130	Onion	20	2.22	0.24	0.02	10
587	Radish potato curry	130	Potato	30	3.18	0.27	0.06	14.4
600	Radish potato curry	130	Radish	30	6.4	0.42	0.62	18.2
107	Raita	131	Chili	3	0.09	0.087	0.018	0.87
166	Raita	131	Cucumber	25	6.25	0.1	0.25	3.25
188	Raita	131	Curd	50	1.5	1.55	2	30
531	Raita	131	Onion	15	1.665	0.18	0.015	7.5
554	Raita	131	Pomegranate	25	28.95	0.33	0.03	57.25
699	Raita	131	Tomato	20	0.72	0.18	0.04	4
836	Raita	131	Salt	NULL	NULL	NULL	NULL	NULL
837	Raita	131	Pepper	NULL	NULL	NULL	NULL	NULL
272	Rajma	132	Garlic paste	10	2.98	0.63	0.01	14.5
312	Rajma	132	Ginger paste	10	1.23	0.23	0.09	6.7
336	Rajma	132	Kidney bean	50	30.3	11.45	0.65	173
473	Rajma	132	Oil	10	0	0	10	90
532	Rajma	132	Onion	30	3.33	0.36	0.03	15
838	Rajma	132	Spices	NULL	NULL	NULL	NULL	NULL
155	Rasgolla	133	Cottage cheese	70	0.84	12.81	14.56	185.5
668	Rasgolla	133	Sugar	40	40	0	0.84	400
626	Raw rice	134	Rice	50	39.12	3.97	0.26	745.5
627	Steamed rice	135	Rice	50	39.12	3.97	0.26	745.5
628	Rice papad	136	Rice	25	19.56	6.25	0.13	372.15
775	Rice papad	136	Spices	NULL	NULL	NULL	NULL	NULL
108	Rohu fish	137	Chili	3	0.09	0.087	0.002	0.87
264	Rohu fish	137	Garlic	5	1.49	0.315	0.005	7.25
474	Rohu fish	137	Oil	20	0	0	20	180
533	Rohu fish	137	Onion	20	2.22	0.24	0.02	10
634	Rohu fish	137	Rohu fish pieces	70	1.38	11.62	3.84	67.9
700	Rohu fish	137	Tomato	10	3.6	0.19	0.01	2
714	Rohu fish	137	Turmeric powder	5	3.47	0.315	0.255	17.45
109	Rohu fish curry	138	Chili	3	0.09	0.087	0.002	0.87
265	Rohu fish curry	138	Garlic	5	1.49	0.315	0.005	7.25
475	Rohu fish curry	138	Oil	20	0	0	20	180
534	Rohu fish curry	138	Onion	20	2.22	0.24	0.02	10
635	Rohu fish curry	138	Rohu fish pieces	70	1.38	11.62	3.84	67.9
701	Rohu fish curry	138	Tomato	10	3.6	0.19	0.01	2.3
715	Rohu fish curry	138	Turmeric powder	5	3.47	0.315	0.255	17.45
476	Rohu fish fry	139	Oil	15	0	0	15	135
636	Rohu fish fry	139	Rohu fish pieces	60	2.64	9.96	0.84	58.2
711	Rohu fish fry	139	Turmeric	5	3.47	0.315	0.255	17.45
839	Rohu fish fry	139	Salt	NULL	NULL	NULL	NULL	NULL
200	Saag	140	Drumstick leaves	75	93.75	50.25	12.75	690
477	Saag	140	Oil	10	0	0	10	90
840	Saag	140	Spices	NULL	NULL	NULL	NULL	NULL
721	Salad	141	Vegetables	40	2.78	0.34	0.06	13.1
841	Salad	141	Vinaigrette	NULL	NULL	NULL	NULL	NULL
842	Salad	141	Seasoning	NULL	NULL	NULL	NULL	NULL
275	Samosa	142	Ghee	10	0	0	10	90
588	Samosa	142	Potato	25	5.65	0.4	0.025	24.25
615	Samosa	142	Refined wheat flour	100	73.9	11	0.9	348
69	Sandesh	143	Cardamom powder	2	0.84	0.2	0.04	4.58
156	Sandesh	143	Cottage cheese	50	0.6	9.15	10.4	132.5
371	Sandesh	143	Milk	100	67	3.2	4.1	120
669	Sandesh	143	Sugar	25	24.8	0.02	0	99.5
204	Semolina halwa	144	Dry fruit	10	4.845	1.15	2.36	45.2
372	Semolina halwa	144	Milk	100	4.4	3.2	4.1	67
642	Semolina halwa	144	Semolina	15	11.22	1.56	0.12	52.2
670	Semolina halwa	144	Sugar	10	9.94	0.01	0	39.8
193	Semolina upma	145	Curry leaves	5	0.935	0.305	0.05	5.4
379	Semolina upma	145	Mustard	10	2.38	2	3.97	54.1
478	Semolina upma	145	Oil	10	0	0	10	90
643	Semolina upma	145	Semolina	60	44.88	6.24	0.48	209.17
722	Semolina upma	145	Vegetables	30	3.77	0.42	0.04	17.1
51	Simay payesh	146	Butter	10	0	0	5	45
86	Simay payesh	146	Cashew	10	2.23	4.69	2.12	59.6
205	Simay payesh	146	Dry fruit	20	9.69	2.3	4.72	90.4
373	Simay payesh	146	Milk	240	10.56	9.84	7.68	160.8
605	Simay payesh	146	Raisin	10	7.46	0.03	0.18	30.8
671	Simay payesh	146	Sugar	20	20	0	0	80
724	Simay payesh	146	Vermicelli	50	38.42	4.8	3.33	160
28	Soaked whole Bengal gram	147	Bengal gram	50	30.45	8.55	2.65	180
266	Soya bean curry	148	Garlic	5	1.49	0.31	0.005	7.25
306	Soya bean curry	148	Ginger	5	0.61	0.11	0.04	3.35
479	Soya bean curry	148	Oil	15	0	0	15	135
535	Soya bean curry	148	Onion	15	1.66	0.18	0.015	7.5
644	Soya bean curry	148	Soya chunks	25	5.22	10.8	4.87	108
843	Soya bean curry	148	Turmeric	NULL	NULL	NULL	NULL	NULL
844	Soya bean curry	148	Spices	NULL	NULL	NULL	NULL	NULL
110	Sukuti	149	Chili	5	0.15	0.145	0.03	1.45
202	Sukuti	149	Dry fish	50	1.7	9.7	0.3	48.5
267	Sukuti	149	Garlic	8	2.384	0.504	0.008	11.6
307	Sukuti	149	Ginger	5	0.615	0.115	0.045	3.35
480	Sukuti	149	Oil	10	0	0	10	90
536	Sukuti	149	Onion	30	3.33	0.36	0.03	13
845	Sukuti	149	Seasoning	NULL	NULL	NULL	NULL	NULL
138	Sweet pancake	150	Coconut	75	9.75	3.375	31.2	333
481	Sweet pancake	150	Oil	15	0	0	15	135
632	Sweet pancake	150	Rice flour	100	79	6.4	0.4	346
672	Sweet pancake	150	Sugar	50	50	0	0	200
308	Tangra fish curry	151	Ginger	10	1.23	0.23	0.09	6.7
482	Tangra fish curry	151	Oil	25	0	0	25	225
537	Tangra fish curry	151	Onion	30	3.33	0.36	0.03	15
702	Tangra fish curry	151	Tomato	30	1.08	0.27	0.06	6
736	Tangra fish curry	151	Whole tangra fish	60	1.38	11.52	3.84	86.4
846	Tangra fish curry	151	Spices	NULL	NULL	NULL	NULL	NULL
847	Tangra fish curry	151	Seasoning	NULL	NULL	NULL	NULL	NULL
201	Tarka	152	Dry fenugreek leaves	5	0.3	0.22	0.045	2.45
268	Tarka	152	Garlic	5	1.49	0.315	0.005	7.25
309	Tarka	152	Ginger	5	0.615	0.115	0.045	3.35
329	Tarka	152	Green lentil	50	28.35	12	0.65	167
483	Tarka	152	Oil	15	0	0	15	135
538	Tarka	152	Onion	30	3.33	0.36	0.03	15
848	Tarka	152	Spices	NULL	NULL	NULL	NULL	NULL
849	Tarka	152	Seasoning	NULL	NULL	NULL	NULL	NULL
16	Thukpa	153	Bean	20	0.9	80.34	0.02	5.2
77	Thukpa	153	Carrot	25	2.65	0.225	0.05	12
378	Thukpa	153	Mushroom	30	1.29	0.93	0.24	12.9
391	Thukpa	153	Noodle	40	29.56	4.4	0.36	139.2
651	Thukpa	153	Spring onion	20	1.78	0.18	0.04	8.2
726	Thukpa	153	Vinegar	5	0	0	0	0
850	Thukpa	153	Salt	NULL	NULL	NULL	NULL	NULL
851	Thukpa	153	Pepper	NULL	NULL	NULL	NULL	NULL
852	Thukpa	153	Chili sauce	NULL	NULL	NULL	NULL	NULL
78	Uttapam with sambar and coconut chutney	154	Carrot	10	1.06	0.09	0.02	4.8
146	Uttapam with sambar and coconut chutney	154	Coriander leaves	2	0.126	0.066	0.012	0.88
199	Uttapam with sambar and coconut chutney	154	Drumstick	10	0.37	0.25	0.01	2.6
325	Uttapam with sambar and coconut chutney	154	Green chilis	2	0.06	0.038	0.012	0.58
484	Uttapam with sambar and coconut chutney	154	Oil	10	0	0	10	90
539	Uttapam with sambar and coconut chutney	154	Onion	5	0.555	0.06	0.005	2.5
629	Uttapam with sambar and coconut chutney	154	Rice	50	39.5	3.2	0.2	173
675	Uttapam with sambar and coconut chutney	154	Tamarind	15	10.11	0.465	0.015	42.45
703	Uttapam with sambar and coconut chutney	154	Tomato	5	0.18	0.045	0.01	1
853	Uttapam with sambar and coconut chutney	154	Sambar spices	NULL	NULL	NULL	NULL	NULL
221	Vanilla cake	155	Egg	40	0	5.32	5.32	69.2
374	Vanilla cake	155	Milk	75	3.3	2.4	3.075	50.25
616	Vanilla cake	155	Refined wheat flour	100	73.9	11	0.9	348
854	Vanilla cake	155	Vanilla essence	NULL	NULL	NULL	NULL	NULL
139	Vanilla ice cream	156	Condensed milk	35	19.4	2.8	3.15	117.2
157	Vanilla ice cream	156	Cream	50	1.6	1	40.5	364.5
855	Vanilla ice cream	156	Vanilla essence	NULL	NULL	NULL	NULL	NULL
314	Sprouts	157	Gram	50	28.35	12	0.65	167
20	Vegetable chow mein	158	Bell pepper	50	1.45	0.6	0.1	9
79	Vegetable chow mein	158	Carrot	45	4.77	0.405	0.09	21.6
234	Vegetable chow mein	158	French bean	45	2.025	0.765	0.045	11.7
269	Vegetable chow mein	158	Garlic	20	5.96	1.26	0.02	29
540	Vegetable chow mein	158	Onion	50	5.55	0.6	0.05	25
639	Vegetable chow mein	158	Scallion	15	1.335	0.135	0.03	6.15
733	Vegetable chow mein	158	Wheat flour	100	73.9	11	0.9	348
856	Vegetable chow mein	158	Sauces	NULL	NULL	NULL	NULL	NULL
21	Vegetable chow mein	159	Bell pepper	75	2.175	0.9	0.15	13.5
80	Vegetable chow mein	159	Carrot	80	8.48	0.72	0.16	38.4
235	Vegetable chow mein	159	French bean	80	3.6	1.36	0.08	20.8
270	Vegetable chow mein	159	Garlic	30	8.94	1.89	0.03	43.5
541	Vegetable chow mein	159	Onion	70	7.77	0.84	0.07	35
640	Vegetable chow mein	159	Scallion	40	3.56	0.36	0.08	16.4
734	Vegetable chow mein	159	Wheat flour	200	147.8	22	1.8	696
857	Vegetable chow mein	159	Sauces	NULL	NULL	NULL	NULL	NULL
17	Vegetable pasta	160	Bean	10	0.45	1.7	0.01	2.6
60	Vegetable pasta	160	Capsicum	10	0.43	0.13	0.03	2.4
81	Vegetable pasta	160	Carrot	20	2.12	0.18	0.04	9.6
485	Vegetable pasta	160	Oil	10	0	0	10	90
548	Vegetable pasta	160	Pasta	100	25	5	1.1	131
18	Vegetable sandwich	161	Bean	30	1.35	0.51	0.03	7.8
43	Vegetable sandwich	161	Bread	60	31.14	4.68	0.42	147
82	Vegetable sandwich	161	Carrot	25	2.65	0.22	0.05	12
589	Vegetable sandwich	161	Potato	50	11.3	0.8	0.05	48.5
858	Vegetable sandwich	161	Salt	NULL	NULL	NULL	NULL	NULL
859	Vegetable sandwich	161	Pepper	NULL	NULL	NULL	NULL	NULL
271	Vegetable soup	162	Garlic	5	1.49	0.315	0.005	7.25
723	Vegetable soup	162	Vegetables	50	15.68	1.45	0.32	136.8
860	Vegetable soup	162	Salt	NULL	NULL	NULL	NULL	NULL
861	Vegetable soup	162	Pepper	NULL	NULL	NULL	NULL	NULL
92	Vetki fish curry with cauliflower	163	Cauliflower	25	1.9	1.475	0.325	16.5
173	Vetki fish curry with cauliflower	163	Cumin paste	5	1.83	0.935	0.75	17.8
313	Vetki fish curry with cauliflower	163	Ginger paste	5	0.3	0.02	0.05	6.42
486	Vetki fish curry with cauliflower	163	Oil	20	0	0	20	180
542	Vetki fish curry with cauliflower	163	Onion	20	2.22	0.24	0.02	10
590	Vetki fish curry with cauliflower	163	Potato	30	3.18	0.27	0.06	14.4
704	Vetki fish curry with cauliflower	163	Tomato	10	3.6	0.19	0.01	2.3
725	Vetki fish curry with cauliflower	163	Vetki fish	60	1.5	7.45	0.4	39.5
862	Vetki fish curry with cauliflower	163	Turmeric	NULL	NULL	NULL	NULL	NULL
863	Vetki fish curry with cauliflower	163	Seasoning	NULL	NULL	NULL	NULL	NULL
375	Yoghurt	164	Milk	100	3	3.1	4	60

## Sheet: Nutrition_data_WB_occasions
Recipe_No	Dish	Occasion
1	Aloo barbati fry	Breakfast
2	Aloo bhaja	Dinner
3	Aloo bhaja	AM Snack
3	Aloo bhaja	PM Snack
3	Aloo bhaja	Breakfast
3	Aloo bhaja	Lunch
4	Aloo bhate	Breakfast
4	Aloo bhate	Lunch
5	Aloo chokha	Breakfast
6	Aloo chop	PM Snack
7	Aloo dum	Breakfast
7	Aloo dum	Lunch
7	Aloo dum	Dinner
8	Aloo kabli	PM Snack
8	Aloo kabli	AM Snack
9	Aloo papaya curry	Lunch
10	Aloo paratha	Breakfast
10	Aloo paratha	PM Snack
10	Aloo paratha	Dinner
11	Aloo posto	Lunch
12	Aloo tikiya	PM Snack
13	Amaranth fry	Lunch
14	Banana	Breakfast
14	Banana	AM Snack
15	Bean and radish	Dinner
16	Bengal gram dal	Dinner
17	Bhel puri	PM Snack
20	Bitter gourd fry	Breakfast
20	Bitter gourd fry	AM Snack
20	Bitter gourd fry	Lunch
20	Bitter gourd fry	Dinner
21	Boiled eggs	Breakfast
22	Boiled pulse	Lunch
22	Boiled pulse	Dinner
23	Boiled whole Bengal gram	Breakfast
23	Boiled whole Bengal gram	AM Snack
23	Boiled whole Bengal gram	Dinner
24	Bori curry	Lunch
26	Brinjal bhaja	Breakfast
26	Brinjal bhaja	AM Snack
26	Brinjal bhaja	Lunch
26	Brinjal bhaja	PM Snack
26	Brinjal bhaja	Dinner
27	Brinjal bharta	Breakfast
27	Brinjal bharta	AM Snack
27	Brinjal bharta	Lunch
27	Brinjal bharta	PM Snack
27	Brinjal bharta	Dinner
111	Brinjal pakoda	PM Snack
28	Butterscotch pastry	Lunch
28	Butterscotch pastry	Dinner
29	Cabbage curry	Lunch
29	Cabbage curry	Dinner
30	Cauliflower curry	Breakfast
30	Cauliflower curry	Lunch
30	Cauliflower curry	Dinner
31	Cauliflower pakoda	PM Snack
32	Chaler payesh	Dinner
33	Chana	Breakfast
34	Chana	Dinner
35	Chanachur	AM Snack
35	Chanachur	PM Snack
36	Chapati	Breakfast
36	Chapati	AM Snack
36	Chapati	Lunch
36	Chapati	PM Snack
36	Chapati	Dinner
37	Chatu gola	Breakfast
37	Chatu gola	AM Snack
18	Chicken biryani	Lunch
18	Chicken biryani	Dinner
49	Chicken curry (murgir jhol)	Lunch
49	Chicken curry (murgir jhol)	Dinner
86	Chicken korma	Lunch
38	Chicken momo with thukpa	PM Snack
39	Chicken tandoori	Lunch
40	Chidwa polao	PM Snack
42	Chili chicken	Dinner
41	Chili oil	Breakfast
43	Chocolate pastry	Lunch
43	Chocolate pastry	PM Snack
43	Chocolate pastry	Dinner
44	Chutney	Breakfast
44	Chutney	Lunch
44	Chutney	Dinner
45	Chutney	Lunch
46	Corn flakes	AM Snack
46	Corn flakes	Breakfast
47	Cottage cheese	AM Snack
48	Cucumber	Breakfast
48	Cucumber	PM Snack
50	Cutlet (kabab)	PM Snack
51	Dahivada	PM Snack
52	Dal kachori	Breakfast
52	Dal kachori	PM Snack
53	Dal pakoda	Lunch
54	Dalia khichdi	Breakfast
54	Dalia khichdi	Lunch
54	Dalia khichdi	Dinner
55	Dhokla	PM Snack
56	Dry Bombay duck	Lunch
56	Dry Bombay duck	Dinner
58	Egg curry	AM Snack
58	Egg curry	Lunch
58	Egg curry	Dinner
61	Egg roll	PM Snack
57	Egg toast	Breakfast
62	Fish chop	PM Snack
63	Fish finger	PM Snack
65	Fish head dal	Lunch
66	Fish head vegetables	Lunch
67	Fish kachori	Dinner
68	French toast	PM Snack
69	Fried dhoka	Lunch
64	Fried fish	PM Snack
70	Fried lal saak	Lunch
70	Fried lal saak	Dinner
116	Fried papad	AM Snack
116	Fried papad	Lunch
71	Fried peanuts	AM Snack
71	Fried peanuts	PM Snack
72	Fried rice	Breakfast
72	Fried rice	Lunch
72	Fried rice	Dinner
73	Fruit salad	Lunch
74	Gajar halwa	Breakfast
75	Ghoogni	Breakfast
75	Ghoogni	PM Snack
76	Gola roti	Breakfast
77	Guava	AM Snack
78	Gup chup	PM Snack
79	Gur	Breakfast
79	Gur	Dinner
80	Idli with sambar and coconut chutney	Breakfast
81	Jalebi	Breakfast
81	Jalebi	PM Snack
82	Keema curry	Dinner
83	Kellogg's chocos with milk	AM Snack
84	Khichdi	PM Snack
84	Khichdi	AM Snack
84	Khichdi	Lunch
84	Khichdi	Dinner
85	Khirer chop	AM Snack
87	Litti	PM Snack
88	Luchi	Breakfast
88	Luchi	PM Snack
88	Luchi	Dinner
89	Maggi	Breakfast
89	Maggi	AM Snack
89	Maggi	PM Snack
90	Malpoa	Breakfast
91	Mango murabba	PM Snack
92	Mango pickle	Lunch
92	Mango pickle	Breakfast
92	Mango pickle	Dinner
93	Marie biscuit	Breakfast
93	Marie biscuit	AM Snack
93	Marie biscuit	PM Snack
94	Masala dosa	Breakfast
94	Masala dosa	PM Snack
95	Masoor dal	Breakfast
96	Masoor dal	Lunch
96	Masoor dal	Dinner
97	Misti doi	Lunch
97	Misti doi	Dinner
98	Mixed pickle	Lunch
98	Mixed pickle	Dinner
99	Mixed vegetable curry	Breakfast
99	Mixed vegetable curry	Lunch
99	Mixed vegetable curry	Dinner
100	Mixed vegetables	Breakfast
100	Mixed vegetables	Lunch
100	Mixed vegetables	Dinner
101	Momo	PM Snack
102	Moori masala	AM Snack
103	Mung dal	Breakfast
103	Mung dal	AM Snack
103	Mung dal	Lunch
103	Mung dal	Dinner
19	Mutton biryani	Lunch
19	Mutton biryani	Dinner
104	Mutton curry	Dinner
104	Mutton curry	Lunch
105	Mutton liver curry	Lunch
105	Mutton liver curry	Dinner
108	Omelet	Lunch
108	Omelet	Dinner
109	Onion pakoda	AM Snack
109	Onion pakoda	PM Snack
110	Orange	Breakfast
110	Orange	AM Snack
112	Palak paneer	Lunch
114	Paneer curry	Dinner
115	Panta rice	Dinner
115	Panta rice	Breakfast
117	Papri chat	PM Snack
118	Paratha	Breakfast
118	Paratha	AM Snack
118	Paratha	PM Snack
118	Paratha	Dinner
119	Plain dosa	PM Snack
59	Poached egg (oil)	Breakfast
59	Poached egg (oil)	PM Snack
60	Poached egg (water)	Breakfast
60	Poached egg (water)	PM Snack
120	Polao	Breakfast
121	Posto bata	Lunch
121	Posto bata	Dinner
123	Potato chips	AM Snack
124	Potato chop with puffed rice	Breakfast
125	Potato curry	Breakfast
128	Potato ivy gourd curry	Breakfast
128	Potato ivy gourd curry	AM Snack
128	Potato ivy gourd curry	Lunch
128	Potato ivy gourd curry	Dinner
126	Potato ladies finger curry	Breakfast
126	Potato ladies finger curry	Lunch
126	Potato ladies finger curry	Dinner
113	Potato paneer	Lunch
127	Potato raw banana curry	Lunch
129	Puffed rice	Breakfast
129	Puffed rice	PM Snack
130	Radish potato curry	AM Snack
131	Raita	Lunch
131	Raita	Dinner
132	Rajma	AM Snack
132	Rajma	PM Snack
132	Rajma	Dinner
133	Rasgolla	Dinner
134	Raw rice	Breakfast
134	Raw rice	AM Snack
134	Raw rice	Lunch
134	Raw rice	PM Snack
134	Raw rice	Dinner
136	Rice papad	PM Snack
107	Roasted peanut	PM Snack
122	Roasted potato	Breakfast
137	Rohu fish	Lunch
137	Rohu fish	Dinner
138	Rohu fish curry	AM Snack
138	Rohu fish curry	Lunch
138	Rohu fish curry	Dinner
139	Rohu fish fry	Dinner
140	Saag	Lunch
141	Salad	Lunch
141	Salad	Dinner
142	Samosa	Breakfast
142	Samosa	AM Snack
142	Samosa	PM Snack
143	Sandesh	Breakfast
143	Sandesh	AM Snack
143	Sandesh	PM Snack
143	Sandesh	Dinner
25	Sandwich (non-veg)	PM Snack
144	Semolina halwa	Breakfast
144	Semolina halwa	PM Snack
144	Semolina halwa	Dinner
145	Semolina upma	PM Snack
146	Simay payesh	Dinner
147	Soaked whole Bengal gram	Breakfast
148	Soya bean curry	Lunch
148	Soya bean curry	Dinner
157	Sprouts	AM Snack
135	Steamed rice	Breakfast
135	Steamed rice	AM Snack
135	Steamed rice	Lunch
135	Steamed rice	PM Snack
135	Steamed rice	Dinner
149	Sukuti	Lunch
150	Sweet pancake	AM Snack
151	Tangra fish curry	Lunch
151	Tangra fish curry	Dinner
152	Tarka	Dinner
106	Thukpa	Breakfast
153	Thukpa	PM Snack
154	Uttapam with sambar and coconut chutney	PM Snack
155	Vanilla cake	AM Snack
155	Vanilla cake	PM Snack
156	Vanilla ice cream	AM Snack
156	Vanilla ice cream	PM Snack
158	Vegetable chow mein	Breakfast
158	Vegetable chow mein	PM Snack
159	Vegetable chow mein	Dinner
160	Vegetable pasta	Breakfast
160	Vegetable pasta	PM Snack
160	Vegetable pasta	Lunch
161	Vegetable sandwich	Breakfast
162	Vegetable soup	AM Snack
163	Vetki fish curry with cauliflower	Lunch
163	Vetki fish curry with cauliflower	Dinner
164	Yoghurt	AM Snack
164	Yoghurt	Lunch
